# Supplementary material for: Measuring expression heterogeneity of single-cell cytoskeletal protein complexes
Source: Nat Commun. 2021 Aug 17;12:4969. doi: 10.1038/s41467-021-25212-3 (PMC8371148; doi:10.1038/s41467-021-25212-3)
Supplement: Supplementary file 3 — Source Data [file 41467_2021_25212_MOESM3_ESM.xlsx]

## Sheet: Fig1d
		Cell 1			Cell 2			Cell 3
	time (s)	RFU		time (s)	RFU		time (s)	RFU
	0	1		0	1		0	1
	1	1.01468		1	1.00335		1	0.957886
	2	1.02121		2	1.00908		2	0.939204
	3	1.02726		3	1.01674		3	0.930956
	4	1.03034		4	1.02156		4	0.896756
	5	1.03197		5	1.02161		5	0.854768
	6	1.03009		6	1.02383		6	0.816399
	7	1.02523		7	1.02391		7	0.786255
	8	1.02092		8	1.02409		8	0.755944
	9	1.01491		9	1.02349		9	0.732703
	10	0.994735		10	1.02024		10	0.709588
	11	0.941025		11	1.01845		11	0.689739
	12	0.889098		12	1.01401		12	0.670454
	13	0.83288		13	1.01635		13	0.654052
	14	0.783729		14	1.01108		14	0.638344
	15	0.738431		15	1.0077		15	0.625625
	16	0.69956		16	1.00452		16	0.611221
	17	0.656454		17	1.00162		17	0.596158
	18	0.619928		18	0.99703		18	0.584527
	19	0.586072		19	0.989011		19	0.573
	20	0.556331		20	0.987484		20	0.561754
	21	0.528211		21	0.983601		21	0.552403
	22	0.505371		22	0.982484		22	0.541849
	23	0.483231		23	0.979605		23	0.530878
	24	0.462123		24	0.901001		24	0.524284
	25	0.442238		25	0.868164		25	0.517333
	26	0.425401		26	0.837367		26	0.511012
	27	0.409182		27	0.803068		27	0.501723
	28	0.392695		28	0.768629		28	0.499251
	29	0.380912		29	0.731236		29	0.491368
	30	0.363269		30	0.690953		30	0.485073
	31	0.352123		31	0.657048		31	0.481041
	32	0.34128		32	0.628463		32	0.475119
	33	0.330877		33	0.602163		33	0.468421
	34	0.32062		34	0.575298		34	0.466037
	35	0.312177		35	0.551795		35	0.463131
	36	0.301285		36	0.528255		36	0.45767
	37	0.290349		37	0.506181		37	0.456631
	38	0.282452		38	0.487159		38	0.450442
	39	0.276688		39	0.471691		39	0.447752
	40	0.269132		40	0.456993		40	0.443397
	41	0.261225		41	0.441451		41	0.439264
	42	0.254719		42	0.427959		42	0.435849
	43	0.250579		43	0.416807		43	0.431763
	44	0.241816		44	0.401312		44	0.427741
	45	0.235099		45	0.388834		45	0.425181
	46	0.2294		46	0.381192		46	0.423237
	47	0.22713		47	0.370527		47	0.420004
	48	0.221731		48	0.362254		48	0.415643
	49	0.219507		49	0.354262		49	0.413269
	50	0.214032		50	0.349452		50	0.40972

## Sheet: Fig1e
	Distance (μm)	AFU		F_ratio
	-500	-31.8625		0.622877
	-495	-82.775		0.469099
	-490	-49.7375		0.406478
	-485	-57.55		0.542887
	-480	-59.5375		0.543172
	-475	-7.8125		0.621492
	-470	-51.1625		0.544648
	-465	6.4375		0.191952
	-460	37.05		0.371116
	-455	39.025		0.564972
	-450	57.275		0.582893
	-445	81.625		0.468885
	-440	102.575		0.324108
	-435	124.475		0.529894
	-430	122.475		0.444161
	-425	188.562		0.484366
	-420	186.95		0.412011
	-415	160.787		0.454628
	-410	155.475		0.290079
	-405	221.162		0.160696
	-400	273.4		0.182713
	-395	276.025		0.144555
	-390	326.75		0.44237
	-385	341.5		0.492566
	-380	351.738		0.614957
	-375	377.7		0.425457
	-370	410.2		0.373135
	-365	437.962		0.42431
	-360	435.525		0.380001
	-355	415.988		0.469873
	-350	429.788		0.584122
	-345	431.225		0.490959
	-340	394.512		0.462946
	-335	446.562		0.492434
	-330	390.988		0.480102
	-325	352.15		0.138509
	-320	378.363		0.134352
	-315	322		0.133032
	-310	305.713		0.421792
	-305	302.462		0.514176
	-300	308.525		0.489786
	-295	308.413		0.593297
	-290	279.863		0.487318
	-285	237.562		0.460534
	-280	233.838		0.420859
	-275	195		0.334054
	-270	219.162		0.479262
	-265	216.963		0.610519
	-260	265.863		0.210593
	-255	220.113		0.615082
	-250	185.55		0.587906
	-245	196.113		0.561069
	-240	160.512		0.610701
	-235	192.7		0.602032
	-230	148.575		0.444868
	-225	125.938		0.565752
	-220	80.8375		0.541079
	-215	41.6875		0.427333
	-210	83.35		0.298309
	-205	82.1		0.465766
	-200	156.588		0.479714
	-195	128.762		0.633913
	-190	175.137		0.634746
	-185	156.012		0.610576
	-180	164.512		0.400908
	-175	171.637		0.677559
	-170	134.625		0.558208
	-165	115.112		0.469995
	-160	115.812		0.425795
	-155	119.125		0.478027
	-150	144.238		0.409865
	-145	59.6125		0.494985
	-140	48.175		0.649527
	-135	89.0375		0.545917
	-130	81.725		0.496138
	-125	107.588		0.586502
	-120	137.975		0.550923
	-115	135.85		0.57883
	-110	127.7		0.50957
	-105	134.55		0.609094
	-100	163.45		0.387447
	-95	184.312		0.522382
	-90	177.525		0.231501
	-85	135.4		0.271546
	-80	151.325		0.413374
	-75	99.425		0.587294
	-70	94.2875		0.584354
	-65	139.725		0.477793
	-60	133.262		0.55509
	-55	166.85		0.504924
	-50	201.65		0.516264
	-45	276.988		0.542649
	-40	364.025		0.424318
	-35	432.225		0.539172
	-30	273.4		0.500841
	-25	4.325		0.520138
	-20	-128.95		0.532598
	-15	-109.725		0.515665
	-10	-179.412		0.53942
	-5	-178.625		0.435805
	0	-181.55		0.498364
	5	-56.025		0.243576
	10	-46.75		0.383637
	15	13.0375		0.300742
	20	138.95		0.394048
	25	410.712		0.525265
	30	444.75		0.563337
	35	470.5		0.595988
	40	332.625		0.50714
	45	260.512		0.545162
	50	216.363		0.502287
	55	207.625		0.26711
	60	211.775		0.624887
	65	174.738		0.51446
	70	162.762		0.532022
	75	194.088		0.5209
	80	177.275		0.565474
	85	208.4		0.524261
	90	186.688		0.471602
	95	169.95		0.442193
	100	179.137		0.7977
	105	179.188		0.366084
	110	162.963		0.486036
	115	168.975		0.40963
	120	133.65		0.534803
	125	110.537		0.520099
	130	60.8875		0.373279
	135	50.825		0.350246
	140	45.7125		0.456588
	145	35.65		0.381907
	150	61.325		0.609058
	155	27.025		0.581243
	160	52.0125		0.564897
	165	86.4		0.575955
	170	55.25		0.493286
	175	70.925		0.496494
	180	50.9125		0.424735
	185	53.8		0.19031
	190	110.375		0.537829
	195	124.888		0.397212
	200	135.463		0.492089
	205	120.775		0.440326
	210	150.425		0.592235
	215	164.575		0.534612
	220	158.85		0.388613
	225	228.238		0.441326
	230	231.825		0.503655
	235	237.662		0.661649
	240	204		0.641759
	245	240.812		0.580398
	250	285.212		0.528302
	255	349.25		0.417524
	260	439.025		0.527669
	265	515.125		0.446815
	270	610.013		0.491085
	275	714.625		0.43291
	280	861.462		0.398626
	285	985.888		0.40554
	290	1069.4		0.513184
	295	1154.85		0.428655
	300	1265.2		0.429245
	305	1299.45		0.517646
	310	1355.56		0.418786
	315	1269.64		0.436984
	320	1087.3		0.445642
	325	959.675		0.553669
	330	824.3		0.517817
	335	645.925		0.399342
	340	535.513		0.547682
	345	403.95		0.536234
	350	299.725		0.630907
	355	232.725		0.41281
	360	207.812		0.555563
	365	135.625		0.368112
	370	104.612		0.41935
	375	44.3		0.397799
	380	38.5125		0.379065
	385	56.275		0.364309
	390	50		0.351319
	395	37.75		0.374559
	400	44		0.250446
	405	30.7875		0.57823
	410	23.3125		0.360421
	415	-14.3625		0.407396
	420	10.1875		0.37283
	425	31.025		0.482851
	430	66.7		0.505211
	435	49.275		0.447466
	440	64.225		0.506463
	445	86.5375		0.551996
	450	79.8375		0.405185
	455	57.3625		0.343115
	460	77.4		0.581234
	465	93.4875		0.453595
	470	36.9375		0.535948
	475	10.95		0.532934
	480	-18.175		0.366582
	485	9.7875		0.370107
	490	2.05		0.240489
	495	-1.1		0.32893
				0.300188
				0.424481
				0.491933
				0.381827
				0.504856
				0.418028
				0.400487
				0.358668
				0.623484
				0.321861
				0.515188
				0.560308
				0.549856
				0.474584
				0.51796
				0.397944
				0.320217
				0.258911
				0.351782
				0.315742
				0.382048
				0.352085
				0.183196
				0.297855
				0.312192
				0.34504
				0.477124
				0.523511
				0.47499
				0.461379
				0.453898
				0.450209
				0.407564
				0.363513
				0.402297
				0.305162
				0.301297
				0.546066
				0.311458
				0.374484
				0.361561
				0.394401
				0.507234
				0.480241
				0.514506
				0.378941
				0.532235
				0.401979
				0.364881
				0.425566
				0.352635
				0.302318
				0.26193
				0.342948
				0.422123
				0.434143
				0.566706
				0.406757
				0.309543
				0.546481
				0.367526
				0.368616
				0.436542
				0.398641
				0.438168
				0.44515
				0.464204
				0.55653
				0.549639
				0.482443
				0.473788
				0.387446
				0.540777
				0.493258
				0.35544
				0.477015
				0.572291
				0.508974
				0.354394
				0.474213
				0.44311
				0.38455
				0.611815
				0.435352
				0.51332
				0.424603
				0.316205
				0.399914
				0.371809
				0.367233
				0.378712
				0.38779
				0.416811
				0.310582
				0.363281
				0.370505
				0.475345
				0.271496
				0.369295
				0.476288
				0.415221
				0.358265
				0.308267
				0.436372
				0.329393
				0.255827
				0.357941
				0.441617
				0.296811
				0.422458
				0.642583
				0.533124
				0.516058
				0.429829
				0.518848
				0.380337
				0.436648
				0.400588
				0.379849
				0.373191
				0.419754
				0.357191
				0.498022
				0.365091
				0.406397
				0.378767
				0.479996
				0.58413
				0.529855
				0.527383
				0.55046
				0.493124
				0.417741
				0.48387
				0.354152
				0.44175
				0.405585
				0.419259
				0.404838
				0.357832
				0.371004
				0.311542
				0.387923
				0.361078
				0.429464
				0.538031
				0.615808
				0.530487
				0.59879
				0.55235
				0.611803
				0.371262
				0.343969
				0.203008
				0.415583
				0.314812
				0.345306
				0.451652
				0.428882
				0.421777
				0.499715
				0.382744
				0.520675
				0.464398
				0.527133
				0.532846
				0.447248
				0.338419
				0.497675
				0.364988
				0.41746
				0.334325
				0.487179
				0.482269
				0.497071
				0.479143
				0.548781
				0.630046
				0.586331
				0.725094
				0.5264
				0.443927
				0.35024
				0.353612
				0.399066
				0.420531
				0.373885
				0.25551
				0.398378
				0.400006
				0.490661
				0.446481
				0.473576
				0.556233
				0.495205
				0.575152
				0.516501
				0.558553
				0.518155
				0.444126
				0.30494
				0.281678
				0.298618
				0.284966
				0.175711
				0.39973
				0.433453
				0.342166
				0.351717
				0.454823
				0.32772
				0.509219
				0.474223
				0.523629
				0.629501
				0.444648
				0.510242
				0.51091
				0.398502
				0.326593
				0.341999
				0.318093
				0.345025
				0.42192
				0.415825
				0.610745
				0.440741
				0.462077
				0.418773
				0.41404
				0.419285
				0.475358
				0.304679
				0.287795
				0.369142
				0.38415
				0.434347
				0.373126
				0.479755
				0.351135
				0.539859
				0.451816
				0.458628
				0.28682
				0.470759
				0.441557
				0.40854
				0.396083
				0.419017
				0.322605
				0.552213
				0.470307
				0.300723
				0.361958
				0.376937
				0.550886
				0.502224
				0.606434
				0.57872
				0.534798
				0.449655
				0.291737
				0.458288
				0.357756
				0.485725
				0.543199
				0.536779
				0.394394
				0.383131
				0.301561
				0.438159
				0.419426
				0.479894
				0.506075
				0.315012
				0.253372
				0.514377
				0.459395
				0.418388
				0.375426
				0.346934
				0.428143
				0.462538
				0.370863
				0.336503
				0.482099
				0.540243
				0.487651
				0.456475
				0.478291
				0.437468
				0.510252
				0.450715
				0.397196
				0.476144
				0.37696
				0.323928
				0.332113
				0.45422
				0.484469
				0.469436
				0.481547
				0.499832
				0.493175
				0.470276
				0.410685
				0.385774
				0.55671
				0.580001
				0.44309
				0.462572
				0.356435
				0.443531
				0.474422
				0.487403
				0.503252
				0.429623
				0.461401
				0.365034
				0.413431
				0.444854
				0.444889
				0.515337
				0.564298
				0.490265
				0.537216
				0.470754
				0.477566
				0.495368
				0.523674
				0.408321
				0.392852
				0.456417
				0.432201
				0.480965
				0.435193
				0.456122
				0.504612
				0.503147
				0.409526
				0.227449
				0.189947
				0.450774
				0.37203
				0.514458
				0.585183
				0.379142
				0.46895
				0.409812
				0.331147
				0.453112
				0.517328
				0.368511
				0.439536
				0.409671
				0.38081
				0.506931
				0.463208
				0.464387
				0.369132
				0.43843
				0.440057
				0.467933
				0.442378
				0.294546
				0.424115
				0.499652
				0.491018
				0.396713
				0.580215
				0.344213
				0.498583
				0.54038
				0.430495
				0.47259
				0.569473
				0.531932
				0.672167

## Sheet: Fig1f
	Distance (μm)	AFU		IF_ratio
	-500	11.9375		0.576694
	-495	14.875		0.560037
	-490	9.425		0.635288
	-485	5.5875		0.689138
	-480	6.55		0.771377
	-475	1.0375		0.743942
	-470	21.7625		0.50174
	-465	15.8125		0.659743
	-460	24.1875		0.72116
	-455	13.5		0.641123
	-450	33.175		0.637048
	-445	-0.2625		0.681172
	-440	0.9		0.568061
	-435	14.9125		0.544154
	-430	6.8		0.385078
	-425	17.8375		0.686569
	-420	14.7125		0.487188
	-415	34.55		0.511876
	-410	33.25		0.670353
	-405	42.1875		0.419136
	-400	29.525		0.43502
	-395	43.9125		0.389952
	-390	45.625		0.634017
	-385	42.95		0.458214
	-380	62.1375		0.324865
	-375	86.6375		0.474261
	-370	84.625		0.584629
	-365	79.5375		0.663137
	-360	66.8125		0.57249
	-355	92.1625		0.502011
	-350	98.8875		0.606056
	-345	114.237		0.657602
	-340	153.287		0.275692
	-335	131.525		0.521083
	-330	131.238		0.586525
	-325	131.662		0.482102
	-320	118.263		0.585432
	-315	140.588		0.581827
	-310	134.15		0.620459
	-305	131.225		0.555321
	-300	140.725		0.642763
	-295	129.988		0.535844
	-290	112.662		0.664876
	-285	103.475		0.626482
	-280	114.688		0.553616
	-275	118.125		0.53834
	-270	102.912		0.524549
	-265	117.062		0.717334
	-260	108.838		0.676893
	-255	105.737		0.663022
	-250	86.5		0.793802
	-245	98.6875		0.760259
	-240	85.4125		0.749886
	-235	81.425		0.736968
	-230	92.8125		0.51735
	-225	72.15		0.620726
	-220	87.5		0.681419
	-215	89.8875		0.709279
	-210	69.5		0.70314
	-205	73.7625		0.763541
	-200	76.3875		0.678937
	-195	75.2625		0.717363
	-190	57.825		0.775245
	-185	75.425		0.712044
	-180	69.4875		0.753898
	-175	66.55		0.782405
	-170	95.1125		0.77073
	-165	83.675		0.580954
	-160	63.9		0.667595
	-155	68.2625		0.64928
	-150	88.4		0.711149
	-145	87.05		0.6859
	-140	95.625		0.714015
	-135	73.2625		0.763782
	-130	71.3625		0.810634
	-125	84		0.778266
	-120	76.9625		0.776366
	-115	81.6375		0.742129
	-110	82.5125		0.687851
	-105	88.25		0.510773
	-100	100.737		0.670799
	-95	88.55		0.685165
	-90	102.6		0.717618
	-85	90.1		0.722626
	-80	73.5		0.674334
	-75	87.475		0.641237
	-70	88.2375		0.558032
	-65	78.975		0.769692
	-60	57.2875		0.708986
	-55	75.6125		0.757981
	-50	63.8875		0.744386
	-45	73.1		0.686807
	-40	63.5375		0.807096
	-35	67.9		0.781861
	-30	45.85		0.804492
	-25	62.025		0.560648
	-20	41.4125		0.651624
	-15	41.2625		0.717348
	-10	6.9375		0.731428
	-5	9.1		0.728807
	0	-14.025		0.75604
	5	11.9		0.542641
	10	17.175		0.339957
	15	33.6		0.228643
	20	42.925		0.471303
	25	82.125		0.497423
	30	115.612		0.700826
	35	120.013		0.704604
	40	117.787		0.720271
	45	105.987		0.755073
	50	115.925		0.455269
	55	128.963		0.365242
	60	120.325		0.57847
	65	113.463		0.747783
	70	105.188		0.675341
	75	91.8375		0.775322
	80	120.125		0.551333
	85	101.775		0.537045
	90	97.1625		0.543594
	95	98.7		0.490874
	100	69.8625		0.766345
	105	71.0875		0.627657
	110	71.1375		0.623183
	115	71.4875		0.523691
	120	70.2125		0.477257
	125	72.9625		0.735533
	130	79.3		0.624443
	135	84.7875		0.778991
	140	85.4625		0.505302
	145	81.6125		0.552748
	150	87.8375		0.649663
	155	111.388		0.731301
	160	120		0.62355
	165	117.037		0.565536
	170	136.113		0.58104
	175	160.075		0.473928
	180	176.488		0.587846
	185	202.75		0.587576
	190	224.875		0.744524
	195	254.3		0.733659
	200	309.7		0.572494
	205	330.075		0.590444
	210	386.05		0.700528
	215	430.012		0.784556
	220	480.863		0.652937
	225	547.3		0.799181
	230	570.85		0.71857
	235	633.975		0.614754
	240	678.05		0.772765
	245	698.438		0.663214
	250	673.25		0.590583
	255	650.487		0.668212
	260	631.663		0.595911
	265	586.712		0.736925
	270	543.837		0.584769
	275	490.325		0.718834
	280	444.012		0.707155
	285	391.238		0.661063
	290	352.625		0.720109
	295	293.538		0.691324
	300	255.875		0.728977
	305	196.812		0.648028
	310	204.55		0.752427
	315	157.738		0.509048
	320	155		0.705746
	325	140.525		0.515976
	330	102.625		0.47916
	335	132.1		0.564725
	340	103.013
	345	127.237
	350	119.3
	355	116.05
	360	116.388
	365	120.2
	370	103.287
	375	108.088
	380	118.537
	385	87.2625
	390	103.412
	395	93.675
	400	70.1625
	405	61.45
	410	67.25
	415	46.875
	420	45.175
	425	60.0875
	430	42.525
	435	33.4
	440	33.3875
	445	9.4125
	450	21.25
	455	26.85
	460	11.225
	465	13.8375
	470	0.0625
	475	-15.7
	480	12.3
	485	-4.2125
	490	10
	495	1.05

## Sheet: Fig2a
		Molecular Mass Cutoff = 10^((-.0999*T)+3.6683)
	%T (g/mL)	Molecular Mass Cutoff (kDa)
	4	1856.52
	5	1475.03
	6	1171.93
	7	931.108
	8	739.776
	9	587.76
	10	466.982
	11	371.022
	12	294.781
	13	234.207
	14	186.08
	15	147.843

## Sheet: Fig2b
		time = 0s			time = 4s			time = 8s			time = 12s
	Distance (μm)	AFU		Distance (μm)	AFU		Distance (μm)	AFU		Distance (μm)	AFU
	0	0		0	0		0	0		0	0
	0.646	0.529		0.646	-0.278		0.646	0.207		0.646	-0.232
	1.292	0.871		1.292	-0.465		1.292	0.116		1.292	-0.574
	1.937	0.71		1.937	-0.142		1.937	-0.245		1.937	-0.819
	2.583	0.845		2.583	0.548		2.583	-0.103		2.583	-0.355
	3.229	0.768		3.229	0.574		3.229	0.355		3.229	-0.329
	3.875	1.555		3.875	-0.142		3.875	0.071		3.875	0.348
	4.521	1.42		4.521	0.387		4.521	0.226		4.521	-0.142
	5.166	1.852		5.166	0.871		5.166	0.562		5.166	-0.297
	5.812	2.039		5.812	0.271		5.812	0.355		5.812	0.252
	6.458	1.897		6.458	0.406		6.458	0.078		6.458	-0.336
	7.104	2.349		7.104	1.251		7.104	-0.154		7.104	0.413
	7.75	2.387		7.75	0.877		7.75	0.394		7.75	0.039
	8.395	2.774		8.395	0.632		8.395	0.323		8.395	0.258
	9.041	3.097		9.041	1.593		9.041	0.665		9.041	-0.626
	9.687	2.729		9.687	1.858		9.687	0.813		9.687	-0.013
	10.333	4.026		10.333	1.542		10.333	0.484		10.333	0.11
	10.979	3.497		10.979	1.903		10.979	0.981		10.979	0.303
	11.624	4.213		11.624	1.755		11.624	0.278		11.624	0.174
	12.27	3.91		12.27	2.555		12.27	0.71		12.27	0.981
	12.916	4.329		12.916	2.555		12.916	0.787		12.916	0.561
	13.562	3.871		13.562	2.438		13.562	1.116		13.562	0.91
	14.208	4.723		14.208	2.419		14.208	0.775		14.208	0.626
	14.853	5.129		14.853	2.935		14.853	0.942		14.853	0.181
	15.499	5.671		15.499	3.277		15.499	1.329		15.499	1.142
	16.145	5.297		16.145	3.013		16.145	1.717		16.145	0.858
	16.791	6.02		16.791	4.116		16.791	1.142		16.791	0.497
	17.437	6.433		17.437	3.271		17.437	1.42		17.437	0.897
	18.082	7.032		18.082	4.116		18.082	1.181		18.082	0.626
	18.728	7.252		18.728	4.084		18.728	1.413		18.728	0.813
	19.374	7.194		19.374	4.567		19.374	0.852		19.374	0.632
	20.02	8.362		20.02	4.438		20.02	2.175		20.02	0.335
	20.666	8.439		20.666	4.845		20.666	1.555		20.666	0.684
	21.311	8.994		21.311	5.342		21.311	2.278		21.311	1.284
	21.957	8.691		21.957	6.045		21.957	1.562		21.957	1.323
	22.603	9.62		22.603	5.225		22.603	2.465		22.603	0.968
	23.249	10.355		23.249	5.529		23.249	2.594		23.249	1.032
	23.895	11.02		23.895	6.309		23.895	2.058		23.895	1.387
	24.54	11.678		24.54	7.238		24.54	2.084		24.54	1.116
	25.186	11.329		25.186	6.393		25.186	2.207		25.186	1.232
	25.832	12.484		25.832	7.361		25.832	2.316		25.832	0.897
	26.478	13		26.478	7.748		26.478	2.058		26.478	1.084
	27.124	13.742		27.124	7.677		27.124	1.897		27.124	1.006
	27.769	14.523		27.769	7.98		27.769	2.329		27.769	2.032
	28.415	16.045		28.415	7.638		28.415	1.994		28.415	1.613
	29.061	16.458		29.061	8.309		29.061	2.665		29.061	1.774
	29.707	17.491		29.707	8.632		29.707	2.355		29.707	1.452
	30.353	18.658		30.353	8.651		30.353	2.478		30.353	1.374
	30.998	19.323		30.998	8.967		30.998	2.555		30.998	1.516
	31.644	21.549		31.644	9.761		31.644	2.787		31.644	1.639
	32.29	23.568		32.29	10.303		32.29	3.381		32.29	1.613
	32.936	26.742		32.936	10.051		32.936	2.775		32.936	0.981
	33.582	30.116		33.582	10.303		33.582	3.813		33.582	1.716
	34.227	34.536		34.227	11.019		34.227	2.742		34.227	1.8
	34.873	39.826		34.873	11.509		34.873	3.665		34.873	2.258
	35.519	43.645		35.519	12.264		35.519	3.729		35.519	2.135
	36.165	49.755		36.165	13.555		36.165	3.594		36.165	2.535
	36.811	53.555		36.811	14.503		36.811	4.084		36.811	2.632
	37.456	57.91		37.456	14.98		37.456	3.878		37.456	2.432
	38.102	61.207		38.102	16.742		38.102	3.794		38.102	2.355
	38.748	65.439		38.748	17.896		38.748	4.194		38.748	2.116
	39.394	70.955		39.394	19.109		39.394	4.258		39.394	2.568
	40.04	79.968		40.04	20.813		40.04	5.039		40.04	2.535
	40.685	86.91		40.685	22.69		40.685	4.742		40.685	2.839
	41.331	89.839		41.331	24.006		41.331	4.671		41.331	2.735
	41.977	92.729		41.977	27.193		41.977	5.02		41.977	3.103
	42.623	95.516		42.623	29		42.623	5.6		42.623	3.284
	43.269	96.949		43.269	31.709		43.269	5.916		43.269	3.29
	43.914	100.407		43.914	34.787		43.914	6.362		43.914	3.626
	44.56	102.594		44.56	38.542		44.56	6.4		44.56	4.574
	45.206	103.684		45.206	42.69		45.206	7.381		45.206	4.335
	45.852	104.858		45.852	46.671		45.852	8.555		45.852	4.781
	46.498	104.213		46.498	51.174		46.498	8.471		46.498	5.613
	47.143	105.645		47.143	55.542		47.143	10.02		47.143	6
	47.789	107.078		47.789	59.026		47.789	11.129		47.789	6.361
	48.435	108.2		48.435	62.787		48.435	11.504		48.435	8.477
	49.081	107.691		49.081	65.245		49.081	14.039		49.081	9.103
	49.727	108.149		49.727	68.89		49.727	15.723		49.727	9.774
	50.372	107.884		50.372	72.735		50.372	18.536		50.372	12.381
	51.018	105.645		51.018	76.567		51.018	23.981		51.018	13.684
	51.664	106.213		51.664	78.974		51.664	29.323		51.664	18.09
	52.31	104.439		52.31	82.103		52.31	34.755		52.31	23.548
	52.956	103.684		52.956	86.625		52.956	39.11		52.956	29.071
	53.601	104.355		53.601	91.684		53.601	43.497		53.601	33.594
	54.247	103.826		54.247	94.574		54.247	47.575		54.247	37.323
	54.893	105.484		54.893	98.522		54.893	51.858		54.893	41.271
	55.539	106.974		55.539	101.587		55.539	56.4		55.539	45.755
	56.185	109.323		56.185	106.193		56.185	62.542		56.185	50.8
	56.83	110.833		56.83	111.929		56.83	68.665		56.83	56.355
	57.476	110.684		57.476	117.767		57.476	76.684		57.476	62.845
	58.122	109.549		58.122	125.787		58.122	86.71		58.122	70.974
	58.768	108.439		58.768	132.103		58.768	97.768		58.768	82.903
	59.414	108.387		59.414	140.432		59.414	112.768		59.414	95.832
	60.059	105.645		60.059	146.593		60.059	126.549		60.059	110.045
	60.705	95.349		60.705	150.529		60.705	138.439		60.705	125.09
	61.351	74.878		61.351	154.503		61.351	150.955		61.351	136.6
	61.997	56.974		61.997	156.813		61.997	158.033		61.997	144.516
	62.643	45.562		62.643	155.548		62.643	161.258		62.643	148.897
	63.288	36.697		63.288	152.567		63.288	162.8		63.288	148.903
	63.934	30.245		63.934	143.406		63.934	160.555		63.934	148.548
	64.58	25.284		64.58	130.167		64.58	152.658		64.58	142.871
	65.226	22.162		65.226	115.935		65.226	140.297		65.226	130.961
	65.872	19.523		65.872	93.296		65.872	127.671		65.872	118.219
	66.517	18.465		66.517	70.942		66.517	94.297		66.517	89.987
	67.163	17.368		67.163	58.342		67.163	60.323		67.163	53.729
	67.809	16.284		67.809	50.903		67.809	44.904		67.809	37.323
	68.455	14.936		68.455	45.722		68.455	36.342		68.455	28.168
	69.101	15.052		69.101	43.942		69.101	30.755		69.101	22.316
	69.746	14.187		69.746	41.529		69.746	27.865		69.746	20.639
	70.392	12.736		70.392	39.309		70.392	26.297		70.392	17.432
	71.038	13.252		71.038	37.942		71.038	24.942		71.038	16.11
	71.684	12.265		71.684	35.542		71.684	24.22		71.684	15.026
	72.33	12.013		72.33	34.567		72.33	23.446		72.33	13.464
	72.975	10.71		72.975	33.019		72.975	23.284		72.975	13.161
	73.621	10.523		73.621	31.348		73.621	22.536		73.621	12.729
	74.267	9.529		74.267	30.187		74.267	22.787		74.267	11.664
	74.913	9.065		74.913	28.49		74.913	23.271		74.913	12
	75.559	9.168		75.559	27.509		75.559	23.026		75.559	11.987
	76.204	8.665		76.204	26.677		76.204	23.033		76.204	11.439
	76.85	8.155		76.85	25.89		76.85	23.22		76.85	11.594
	77.496	7.936		77.496	24.516		77.496	23.278		77.496	10.342
	78.142	7.633		78.142	23.851		78.142	24.349		78.142	10.897
	78.788	7.329		78.788	22.084		78.788	24.207		78.788	10.529
	79.433	7.149		79.433	21.438		79.433	24.994		79.433	10.471
	80.079	6.562		80.079	20.29		80.079	24.555		80.079	10.787
	80.725	6.6		80.725	19.735		80.725	25.684		80.725	10.677
	81.371	5.762		81.371	19.013		81.371	26.052		81.371	10.168
	82.017	6.336		82.017	17.748		82.017	26.665		82.017	10.452
	82.662	5.736		82.662	17.367		82.662	26.71		82.662	11.426
	83.308	5.22		83.308	16.703		83.308	27.297		83.308	11.213
	83.954	5.278		83.954	15.922		83.954	27.807		83.954	11.639
	84.6	5.4		84.6	15.961		84.6	28.439		84.6	11.239
	85.246	4.716		85.246	15.535		85.246	28.271		85.246	11.806
	85.891	4.574		85.891	14.606		85.891	28.897		85.891	11.277
	86.537	4.71		86.537	13.703		86.537	29.833		86.537	12.303
	87.183	4.058		87.183	13.413		87.183	29.368		87.183	11.723
	87.829	3.787		87.829	12.696		87.829	29.046		87.829	11.761
	88.475	3.723		88.475	13.271		88.475	30.458		88.475	11.832
	89.12	3.729		89.12	12.613		89.12	30.439		89.12	12.045
	89.766	2.716		89.766	11.89		89.766	30.516		89.766	12.542
	90.412	2.891		90.412	11.084		90.412	31.452		90.412	12.49
	91.058	2.51		91.058	10.755		91.058	31.491		91.058	12.503
	91.704	2.516		91.704	10.335		91.704	32.497		91.704	12.619
	92.349	2.394		92.349	11.045		92.349	32.446		92.349	12.89
	92.995	3.071		92.995	10.593		92.995	32.639		92.995	13.026
	93.641	2.639		93.641	9.296		93.641	33.516		93.641	13.884
	94.287	2.22		94.287	9.4		94.287	33.446		94.287	13.11
	94.933	2.316		94.933	9.316		94.933	33.323		94.933	13.555
	95.578	1.658		95.578	8.38		95.578	33.6		95.578	14.245
	96.224	2.026		96.224	8.155		96.224	34.252		96.224	14.406
	96.87	1.323		96.87	7.18		96.87	33.852		96.87	13.871
	97.516	1.749		97.516	7.619		97.516	34.439		97.516	14.342
	98.162	1.42		98.162	7.342		98.162	34.575		98.162	14.258
	98.807	1.174		98.807	6.755		98.807	35.407		98.807	15.039
	99.453	1.497		99.453	6.903		99.453	35.104		99.453	15.155
	100.099	1.245		100.099	5.993		100.099	34.394		100.099	15.355
	100.745	0.684		100.745	6.264		100.745	35.31		100.745	15.058
	101.391	1.194		101.391	6.258		101.391	34.904		101.391	15.703
	102.036	1.129		102.036	6.038		102.036	34.387		102.036	15.594
	102.682	0.329		102.682	6.284		102.682	34.413		102.682	16.252
	103.328	0.465		103.328	5.374		103.328	34.529		103.328	16.277
	103.974	0.426		103.974	5.567		103.974	34.465		103.974	15.91
	104.62	0.155		104.62	5.542		104.62	34.504		104.62	16.348
	105.265	0.174		105.265	4.98		105.265	34.007		105.265	17.142
	105.911	-0.322		105.911	4.709		105.911	33.962		105.911	17.51
	106.557	0.652		106.557	4.587		106.557	33.71		106.557	17.497
	107.203	-0.535		107.203	4.755		107.203	33.278		107.203	17.819
	107.849	0.278		107.849	4.832		107.849	33.387		107.849	18.206
	108.494	0.162		108.494	3.98		108.494	33.458		108.494	18.858
	109.14	0.084		109.14	4.129		109.14	33.542		109.14	18.755
	109.786	-0.167		109.786	4.29		109.786	32.562		109.786	18.09
	110.432	-0.058		110.432	3.69		110.432	32.575		110.432	19.71
	111.078	-0.316		111.078	3.658		111.078	32.82		111.078	19.626
	111.723	-0.606		111.723	3.277		111.723	31.116		111.723	20.329
	112.369	-0.219		112.369	3.213		112.369	31.142		112.369	20.568
	113.015	0.123		113.015	2.69		113.015	30.639		113.015	19.877
	113.661	-0.471		113.661	2.819		113.661	30.562		113.661	20.445
	114.307	-0.213		114.307	3.135		114.307	29.51		114.307	20.645
	114.952	-0.193		114.952	3.555		114.952	29.994		114.952	20.561
	115.598	-0.161		115.598	3.051		115.598	29.82		115.598	21.8
	116.244	-0.2		116.244	2.251		116.244	28.82		116.244	21.729
	116.89	-0.522		116.89	2.484		116.89	28.478		116.89	21.574
	117.536	0.136		117.536	3.29		117.536	28.846		117.536	22.252
	118.181	-0.038		118.181	3.058		118.181	28.026		118.181	22.187
	118.827	-1.193		118.827	2.4		118.827	28.097		118.827	23.155
	119.473	-0.638		119.473	2.6		119.473	27.465		119.473	23.31
	120.119	-0.271		120.119	2.464		120.119	26.368		120.119	23.419
	120.765	-0.877		120.765	1.464		120.765	26.039		120.765	23.735
	121.41	-0.767		121.41	2.026		121.41	25.413		121.41	23.464
	122.056	-0.755		122.056	2.335		122.056	25.349		122.056	24.039
	122.702	-0.884		122.702	2.135		122.702	24.891		122.702	24.542
	123.348	-0.709		123.348	1.645		123.348	24.355		123.348	24.897
	123.994	-0.813		123.994	1.709		123.994	24.181		123.994	24.51
	124.639	-0.903		124.639	1.974		124.639	23.439		124.639	25.323
	125.285	-0.567		125.285	2.006		125.285	23.394		125.285	25.09
	125.931	-0.193		125.931	0.896		125.931	22.478		125.931	25.419
	126.577	-0.413		126.577	1.309		126.577	21.968		126.577	25.619
	127.223	-0.58		127.223	1.348		127.223	21.581		127.223	25.935
	127.868	-0.929		127.868	1.632		127.868	21.226		127.868	25.742
	128.514	-0.909		128.514	1.335		128.514	21.007		128.514	26.845
	129.16	-0.858		129.16	1.129		129.16	20.51		129.16	26.755
	129.806	-0.929		129.806	1.406		129.806	20.639		129.806	26.645
	130.452	-1.129		130.452	1.251		130.452	20.213		130.452	26.729
	131.097	-0.909		131.097	1.464		131.097	19.994		131.097	27.077
	131.743	-0.535		131.743	1.355		131.743	19.807		131.743	27.51
	132.389	-1.026		132.389	1.258		132.389	19.542		132.389	27.277
	133.035	-0.89		133.035	1.258		133.035	19.452		133.035	28.013
	133.681	-0.8		133.681	0.555		133.681	18.781		133.681	27.555
	134.326	-0.716		134.326	1.026		134.326	18.717		134.326	27.903
	134.972	-1.122		134.972	0.58		134.972	17.858		134.972	27.406
	135.618	-1.142		135.618	0.425		135.618	18.329		135.618	28.187
	136.264	-0.748		136.264	1.026		136.264	17.465		136.264	28.697
	136.91	-1.484		136.91	1.232		136.91	17.478		136.91	28.923
	137.555	-1.58		137.555	0.729		137.555	17.278		137.555	27.89
	138.201	-0.58		138.201	0.567		138.201	17.607		138.201	28.729
	138.847	-0.961		138.847	0.516		138.847	17.058		138.847	28.561
	139.493	-1.348		139.493	0.767		139.493	16.355		139.493	28.006
	140.139	-1.587		140.139	0.161		140.139	16.304		140.139	27.522
	140.784	-1.148		140.784	0.819		140.784	15.981		140.784	29.071
	141.43	-0.729		141.43	0.413		141.43	15.362		141.43	28.29
	142.076	-1.187		142.076	0.806		142.076	16.104		142.076	28.652
	142.722	-0.942		142.722	0.238		142.722	15.51		142.722	27.993
	143.368	-1.013		143.368	0.6		143.368	15.439		143.368	28.387
	144.013	-1.374		144.013	1.316		144.013	14.891		144.013	28.555
	144.659	-0.793		144.659	0.651		144.659	15.02		144.659	28.426
	145.305	-0.942		145.305	1.013		145.305	15.678		145.305	27.942
	145.951	-1.013		145.951	0.361		145.951	15.2		145.951	27.742
	146.597	-0.968		146.597	0.329		146.597	14.942		146.597	27.839
	147.242	-1.103		147.242	1.29		147.242	14.265		147.242	27.948
	147.888	-0.703		147.888	0.258		147.888	14.278		147.888	27.452
	148.534	-0.8		148.534	0.464		148.534	13.858		148.534	26.819
	149.18	-1.026		149.18	0.387		149.18	13.439		149.18	27.245
	149.826	-1.49		149.826	0.529		149.826	13.42		149.826	27.077
	150.471	-1.051		150.471	0.542		150.471	13.568		150.471	27.052
	151.117	-1.471		151.117	0.413		151.117	13.542		151.117	26.832
	151.763	-1.2		151.763	1.348		151.763	13.02		151.763	26.677
	152.409	-1.032		152.409	0.574		152.409	13.129		152.409	26.884
	153.055	-0.832		153.055	0.393		153.055	12.787		153.055	26.316
	153.7	-1.226		153.7	0.277		153.7	12.252		153.7	25.729
	154.346	-0.471		154.346	0.548		154.346	12.968		154.346	25.49
	154.992	-0.916		154.992	-0.065		154.992	12.516		154.992	26.039
	155.638	-0.167		155.638	0.342		155.638	12.439		155.638	25.8
	156.284	-1.297		156.284	0.638		156.284	12.2		156.284	25.045
	156.929	-0.58		156.929	0.213		156.929	11.523		156.929	24.942
	157.575	-0.858		157.575	0.271		157.575	12.071		157.575	24.961
	158.221	-1.019		158.221	0.587		158.221	11.465		158.221	24.619
	158.867	-0.684		158.867	0.651		158.867	11.891		158.867	24.245
	159.513	-1.729		159.513	0.425		159.513	10.916		159.513	24.252
	160.158	-1.484		160.158	0.503		160.158	10.987		160.158	23.426
	160.804	-0.664		160.804	0.742		160.804	11.316		160.804	23.226
	161.45	-1.026		161.45	-0.033		161.45	10.433		161.45	23.045
	162.096	-1.013		162.096	0.335		162.096	10.123		162.096	23.193
	162.742	-1.09		162.742	0.871		162.742	10.607		162.742	22.413
	163.387	-1.342		163.387	0.077		163.387	9.981		163.387	22.742
	164.033	-0.219		164.033	0.374		164.033	10.71		164.033	22.11
	164.679	-1		164.679	0.413		164.679	10.149		164.679	22.181
	165.325	-0.651		165.325	0.103		165.325	9.981		165.325	21.961
	165.971	-1.155		165.971	0.425		165.971	9.562		165.971	21.206
	166.616	-1.148		166.616	1.077		166.616	9.458		166.616	21.303
	167.262	-0.896		167.262	0.361		167.262	10.071		167.262	20.91
	167.908	-0.477		167.908	0.296		167.908	9.536		167.908	20.935
	168.554	-0.709		168.554	0.535		168.554	9.387		168.554	20.697
	169.2	-1.393		169.2	0.232		169.2	9.239		169.2	19.987
	169.845	-1.316		169.845	0.496		169.845	9.471		169.845	20.703
	170.491	-0.755		170.491	0.238		170.491	9.575		170.491	20.155
	171.137	-0.935		171.137	0.38		171.137	9.549		171.137	19.968
	171.783	-0.387		171.783	0.729		171.783	9.187		171.783	19.535
	172.429	-0.367		172.429	0.529		172.429	9.078		172.429	19.503
	173.074	-0.297		173.074	0.851		173.074	9.71		173.074	19.342
	173.72	-1.174		173.72	0.258		173.72	8.762		173.72	19.077
	174.366	-1.129		174.366	0.864		174.366	8.723		174.366	18.413
	175.012	-0.69		175.012	0.813		175.012	8.839		175.012	19.129
	175.658	-0.355		175.658	0.696		175.658	8.246		175.658	18.155
	176.303	-0.916		176.303	0.864		176.303	8.846		176.303	18.413
	176.949	-1.342		176.949	0.587		176.949	8.426		176.949	18.264
	177.595	-0.858		177.595	0.671		177.595	8.246		177.595	17.806
	178.241	-0.471		178.241	0.993		178.241	7.691		178.241	17.258
	178.887	-0.284		178.887	0.838		178.887	7.923		178.887	17.748
	179.532	-0.78		179.532	0.484		179.532	7.691		179.532	17.568
	180.178	-0.632		180.178	0.729		180.178	8.381		180.178	17.942
	180.824	-0.29		180.824	0.664		180.824	8.433		180.824	16.832
	181.47	-0.851		181.47	0.884		181.47	7.387		181.47	17.129
	182.116	-1.232		182.116	0.406		182.116	7.878		182.116	17.361
	182.761	-0.619		182.761	0.445		182.761	7.349		182.761	16.968
	183.407	-0.651		183.407	0.761		183.407	7.846		183.407	16.471
	184.053	-0.116		184.053	0.425		184.053	7.362		184.053	15.903
	184.699	-0.864		184.699	0.8		184.699	7.658		184.699	16.213
	185.345	-0.122		185.345	0.451		185.345	7.678		185.345	16.232
	185.99	-1.142		185.99	0.935		185.99	7.51		185.99	15.716
	186.636	-0.806		186.636	0.619		186.636	7.149		186.636	16.193
	187.282	-0.619		187.282	1.213		187.282	7.633		187.282	15.755
	187.928	-0.929		187.928	0.58		187.928	7.768		187.928	15.535
	188.574	-0.426		188.574	0.671		188.574	7.226		188.574	15.29
	189.219	-0.271		189.219	1.309		189.219	7.678		189.219	15.426
	189.865	-0.574		189.865	0.929		189.865	6.942		189.865	15.697
	190.511	-0.555		190.511	1.026		190.511	7.233		190.511	14.877
	191.157	-0.458		191.157	1		191.157	6.994		191.157	14.923
	191.803	-0.245		191.803	0.935		191.803	7.265		191.803	14.703
	192.448	-0.438		192.448	0.535		192.448	7.129		192.448	14.516
	193.094	-0.49		193.094	1.367		193.094	7.381		193.094	14.826
	193.74	-0.619		193.74	0.961		193.74	7.11		193.74	14.897
	194.386	-0.677		194.386	0.987		194.386	7.129		194.386	14.477
	195.032	-0.322		195.032	1.309		195.032	6.471		195.032	14.213
	195.677	-0.155		195.677	0.651		195.677	7.097		195.677	13.826
	196.323	-1.058		196.323	1.045		196.323	6.62		196.323	14.664
	196.969	-0.355		196.969	0.542		196.969	6.116		196.969	13.942
	197.615	0.026		197.615	1.084		197.615	6.6		197.615	14.303
	198.261	-0.638		198.261	0.451		198.261	6.658		198.261	13.69
	198.906	-0.542		198.906	0.993		198.906	6.575		198.906	13.471
	199.552	-0.064		199.552	0.884		199.552	5.916		199.552	13.858
	200.198	-0.426		200.198	0.98		200.198	6.471		200.198	13.555
	200.844	-0.477		200.844	0.284		200.844	6.497		200.844	13.439
	201.49	-0.651		201.49	1.819		201.49	6.336		201.49	13.581
	202.135	-0.29		202.135	1.529		202.135	6.826		202.135	13.135
	202.781	-0.264		202.781	1.555		202.781	6.897		202.781	12.69
	203.427	-0.116		203.427	1.567		203.427	6.452		203.427	12.716
	204.073	-0.426		204.073	1.651		204.073	6.626		204.073	12.716
	204.719	-0.613		204.719	1.387		204.719	6.523		204.719	13.019
	205.364	-0.18		205.364	1.219		205.364	6.452		205.364	12.645
	206.01	-0.064		206.01	1.026		206.01	6.168		206.01	12.31
	206.656	-0.18		206.656	1.077		206.656	5.987		206.656	12.768
	207.302	0.349		207.302	1.425		207.302	5.929		207.302	12.864
	207.948	-0.071		207.948	0.6		207.948	6.226		207.948	12.561
	208.593	0.045		208.593	1.458		208.593	6.665		208.593	12.529
	209.239	0.078		209.239	0.851		209.239	6.265		209.239	12.568
	209.885	-0.593		209.885	0.761		209.885	5.82		209.885	11.961
	210.531	-0.116		210.531	1.206		210.531	6.471		210.531	12.381
	211.177	0.045		211.177	1.2		211.177	6.936		211.177	11.935
	211.822	-0.09		211.822	1.367		211.822	6.833		211.822	12.155
	212.468	0.239		212.468	1.4		212.468	6.42		212.468	12.29
	213.114	0.136		213.114	1.451		213.114	6.742		213.114	12.264
	213.76	0.142		213.76	1.722		213.76	6.491		213.76	11.774
	214.406	0.162		214.406	2.174		214.406	7.252		214.406	11.684
	215.051	0.523		215.051	1.322		215.051	6.587		215.051	11.439
	215.697	-0.232		215.697	2.064		215.697	6.645		215.697	11.897
	216.343	-0.103		216.343	1.406		216.343	6.381		216.343	11.613
	216.989	-0.238		216.989	2.129		216.989	6.568		216.989	11.723
	217.635	0.174		217.635	1.329		217.635	6.691		217.635	11.626
	218.281	-0.09		218.281	1.509		218.281	6.291		218.281	11.755
	218.926	0.465		218.926	1.832		218.926	6.542		218.926	11.477
	219.572	0.503		219.572	1.722		219.572	6.658		219.572	11.129
	220.218	0.316		220.218	1.748		220.218	6.439		220.218	11.413
	220.864	0.187		220.864	1.767		220.864	6.226		220.864	10.91
	221.509	0.284		221.509	1.548		221.509	6.607		221.509	10.923
	222.155	-0.019		222.155	2.071		222.155	6.787		222.155	11.323
	222.801	0.303		222.801	1.806		222.801	7.149		222.801	11.019
	223.447	0.026		223.447	1.406		223.447	6.458		223.447	11.535
	224.093	-0.426		224.093	1.987		224.093	7.329		224.093	10.445
	224.738	0.091		224.738	2.032		224.738	6.865		224.738	11.032
	225.384	-0.071		225.384	1.909		225.384	6.678		225.384	11.09
	226.03	-0.638		226.03	1.18		226.03	6.613		226.03	10.09
	226.676	0.045		226.676	1.909		226.676	6.781		226.676	10.935
	227.322	0.381		227.322	2		227.322	6.213		227.322	10.987
	227.967	0.536		227.967	1.896		227.967	6.497		227.967	10.277
	228.613	0.807		228.613	1.161		228.613	6.02		228.613	10.432
	229.259	0.381		229.259	1.413		229.259	6.394		229.259	10.342
	229.905	0.31		229.905	1.374		229.905	6.633		229.905	10.742
	230.551	0.4		230.551	2.006		230.551	6.775		230.551	9.813
	231.197	0.207		231.197	1.142		231.197	6.504		231.197	9.174
	231.842	-0.032		231.842	1.8		231.842	6.678		231.842	10.574
	232.488	0.071		232.488	1.193		232.488	6.233		232.488	9.406
	233.134	0.258		233.134	1.613		233.134	6.51		233.134	9.871
	233.78	0.626		233.78	1.954		233.78	6.446		233.78	9.748
	234.426	0.162		234.426	1.722		234.426	6.775		234.426	9.606
	235.071	0.155		235.071	2.013		235.071	6.394		235.071	10.148
	235.717	0.762		235.717	1.613		235.717	6.304		235.717	9.948
	236.363	0.542		236.363	2.058		236.363	6.368		236.363	9.871
	237.009	0.452		237.009	2.038		237.009	6.297		237.009	9.342
	237.655	0.878		237.655	1.858		237.655	6.717		237.655	9.529
	238.3	0.71		238.3	1.974		238.3	6.82		238.3	9.91
	238.946	0.303		238.946	1.903		238.946	6.213		238.946	9.529
	239.592	0.245		239.592	1.296		239.592	6.213		239.592	9.006
	240.238	-0.051		240.238	1.954		240.238	6.865		240.238	9.574
	240.883	1		240.883	1.671		240.883	6.136		240.883	9.594
	241.529	0.471		241.529	1.6		241.529	7.162		241.529	9.31
	242.175	0.155		242.175	2.006		242.175	7.104		242.175	9.323
	242.821	0.529		242.821	1.4		242.821	6.82		242.821	9.619
	243.467	0.678		243.467	1.174		243.467	6.155		243.467	9.29
	244.113	0.942		244.113	1.696		244.113	6.671		244.113	8.826
	244.758	-0.122		244.758	1.677		244.758	6.891		244.758	8.968
	245.404	-0.329		245.404	1.445		245.404	7.22		245.404	9.013
	246.05	0.329		246.05	2.167		246.05	6.136		246.05	9.664
	246.696	0.297		246.696	1.767		246.696	7		246.696	8.484
	247.342	0.374		247.342	1.987		247.342	6.542		247.342	8.942
	247.987	0.684		247.987	1.716		247.987	6.975		247.987	8.49
	248.633	0.587		248.633	2.096		248.633	7		248.633	8.632
	249.279	0.433		249.279	1.322		249.279	6.865		249.279	8.89
	249.925	0.529		249.925	2.019		249.925	6.433		249.925	8.516

## Sheet: Fig2c
			time = 0s			time = 10s
		Distance (μm)	AFU		Distance (μm)	AFU
		0	1.69474		0	0.805263
		0.94	-1.46316		0.94	-1.08421
		1.88	3.02105		1.88	0.221053
		2.82	2.64211		2.82	-0.842105
		3.76	2.98421		3.76	2.60526
		4.7	1.6		4.7	-0.147368
		5.64	4.17895		5.64	-1.13684
		6.58	6.83158		6.58	2.49474
		7.52	4.56316		7.52	1.15263
		8.46	5.53158		8.46	1.36842
		9.4	8.19474		9.4	2.92632
		10.34	7.44211		10.34	2.98421
		11.28	13.4632		11.28	3.62632
		12.22	15.0474		12.22	4.00526
		13.16	27.0316		13.16	4.08947
		14.1	29.6474		14.1	5.76842
		15.04	31.4526		15.04	4.67895
		15.98	35.5579		15.98	8.48421
		16.92	38.7		16.92	8.39474
		17.86	39.5316		17.86	14.5053
		18.8	40.4789		18.8	14.2526
		19.74	36.3158		19.74	12.9895
		20.68	35.9421		20.68	18.7105
		21.62	35.6158		21.62	23.9368
		22.56	34.3263		22.56	27.4526
		23.5	29.3368		23.5	28.4684
		24.44	29.0421		24.44	31
		25.38	28.2789		25.38	26.9737
		26.32	26.6421		26.32	29.2
		27.26	17.0421		27.26	27.0737
		28.2	11.5474		28.2	29.0368
		29.14	11.6789		29.14	27.6579
		30.08	4.59474		30.08	28.5632
		31.02	2.39474		31.02	25.9579
		31.96	3.54737		31.96	19.8789
		32.9	0.673684		32.9	19.7474
		33.84	0.3		33.84	15.6
		34.78	-1.73684		34.78	6.7
		35.72	0.378947		35.72	3.61053
		36.66	0.178947		36.66	3.62105
		37.6	-0.0842105		37.6	4.04737
		38.54	0.5		38.54	0.0789474
		39.48	-1.81579		39.48	-0.189474
		40.42	1.88421		40.42	-0.878947
		41.36	-0.636842		41.36	-2.62632
		42.3	4.74737		42.3	1.05789
		43.24	0.810526		43.24	-3.08421
		44.18	-0.105263		44.18	-1.64737
		45.12	0.552632		45.12	1.38947
		46.06	-1.47895		46.06	-2.23158
		47	-4.33684		47	1.73684
		47.94	1.6		47.94	1.73684
		48.88	3.22632		48.88	2.19474
		49.82	1.90526		49.82	0.431579
		50.76	1.14737		50.76	2.06842
		51.7	-1.8		51.7	-0.5
		52.64	-1.32105		52.64	-1.79474
		53.58	0.389474		53.58	0.221053
		54.52	2.53684		54.52	0.0421053
		55.46	-0.968421		55.46	1.92105
		56.4	-1.17368		56.4	0.647368
		57.34	-0.194737		57.34	0.00526316
		58.28	2.66316		58.28	1.62632
		59.22	-0.931579		59.22	2.12632
		60.16	0.552632		60.16	-1.25263
		61.1	1.92632		61.1	5.53158
		62.04	0.0578947		62.04	2.95789
		62.98	-0.557895		62.98	-0.452632
		63.92	-0.226316		63.92	3.08947
		64.86	1.41579		64.86	-1.38947
		65.8	1.35789		65.8	-0.457895
		66.74	1.36842		66.74	0.215789
		67.68	-3.68421		67.68	-1.22632
		68.62	0.478947		68.62	1.68947
		69.56	-2.01579		69.56	3.66316
		70.5	-1.67895		70.5	0.00526316
		71.44	-1.20526		71.44	0.542105
		72.38	3.84211		72.38	0.942105
		73.32	0.242105		73.32	-2.08421
		74.26	0.405263		74.26	0.705263
		75.2	0.0789474		75.2	-1.48421

## Sheet: Fig2d
	Run 1	Time (s)	Temperature (°C)		Run 2	Time (s)	Temperature (°C)		Run 3	Time (s)	Temperature (°C)
		0	25			0	25			0	25
		5	25			5	25			5	25
		10	25			10	25			10	25
		15	25			15	25			15	25
		20	25			20	25			20	25

## Sheet: Fig3b
	DMSO Control	Distance (μm)	AFU		100 nM Jpk	Distance (μm)	AFU		200 nM Jpk	Distance (μm)	AFU
		-500	6.6875			-500	47.2625			-500	16.8625
		-495	18.525			-495	50.4125			-495	8.65
		-490	20.9625			-490	51.5875			-490	-16.2125
		-485	-1.95			-485	53.5			-485	0.95
		-480	23.1375			-480	65.9			-480	5.8
		-475	21.5875			-475	14.625			-475	14.1
		-470	-17.6			-470	49.075			-470	-1.95
		-465	-14.975			-465	34.3625			-465	4.7
		-460	-16.5			-460	41.7875			-460	1.175
		-455	5.3125			-455	30.1625			-455	38.275
		-450	4.4625			-450	11.3375			-450	1.7375
		-445	3.7625			-445	23.3375			-445	6.65
		-440	-13.2375			-440	14.0625			-440	0.975
		-435	0.625			-435	16.275			-435	14.5375
		-430	-9.35			-430	17.1			-430	10.8375
		-425	9.25			-425	18.2375			-425	-15.3
		-420	6.1875			-420	30.9375			-420	-2.175
		-415	13.925			-415	2.1625			-415	13.1875
		-410	16.8125			-410	29.15			-410	-6.225
		-405	1.925			-405	13.275			-405	-11.0375
		-400	9.7625			-400	13.725			-400	-31.275
		-395	-10.1625			-395	27.9			-395	-1.1625
		-390	7.7875			-390	18.8			-390	-22.725
		-385	-5.6875			-385	11.0875			-385	5.2
		-380	-10.4375			-380	27.7375			-380	-23.525
		-375	-3.1125			-375	-2.5			-375	-1.25
		-370	-10.275			-370	17.5125			-370	-28.3375
		-365	-7.8875			-365	46.9875			-365	-28.575
		-360	-2.1625			-360	23.1375			-360	-3.625
		-355	0.775			-355	33.675			-355	-24.275
		-350	9.1125			-350	28.3125			-350	-6.675
		-345	-0.65			-345	27.8875			-345	-12.65
		-340	0.75			-340	12.05			-340	0.475
		-335	2.2875			-335	15.1875			-335	4.1125
		-330	21.625			-330	29.1625			-330	-6.625
		-325	-8.225			-325	34.1875			-325	-1.025
		-320	15.275			-320	5.3625			-320	1.5125
		-315	1.875			-315	24.6375			-315	-5.7625
		-310	-2.7375			-310	30.4125			-310	5.4375
		-305	16.9875			-305	31.2375			-305	-20.625
		-300	9.05			-300	33.8			-300	9.3
		-295	15.8125			-295	44.425			-295	5.6875
		-290	13.8375			-290	38.4625			-290	22.225
		-285	0.425			-285	5.4625			-285	31.6
		-280	17.25			-280	31.0625			-280	33.1125
		-275	22.2125			-275	29.7875			-275	33.3625
		-270	6.35			-270	68.85			-270	22.4
		-265	11.525			-265	48.525			-265	30.6
		-260	27.825			-260	48.3875			-260	35
		-255	22.6			-255	35.3875			-255	21.375
		-250	16.55			-250	10.7125			-250	45.5
		-245	-1.0875			-245	53.675			-245	17.65
		-240	-2.6875			-240	25.9375			-240	10.0625
		-235	-3.9625			-235	33.825			-235	48.55
		-230	2.6			-230	19.575			-230	25.0625
		-225	8.6			-225	36.0375			-225	28.8625
		-220	-10.6375			-220	29.8625			-220	38.1
		-215	1.325			-215	14			-215	16.1875
		-210	-4.2875			-210	29.0875			-210	29.975
		-205	-5.1875			-205	58.7			-205	48.8875
		-200	-1.2			-200	22.725			-200	20.0875
		-195	7.925			-195	32.2875			-195	0.9375
		-190	8.3125			-190	2.5875			-190	20.95
		-185	-2.9125			-185	40.6875			-185	68.8375
		-180	-7.8375			-180	28.8875			-180	36.875
		-175	-15.9			-175	8.1625			-175	41.6
		-170	-29.2625			-170	14.925			-170	22.325
		-165	-23.8125			-165	0.0625			-165	2.275
		-160	-22.8125			-160	11.3625			-160	23.45
		-155	-12.025			-155	27.125			-155	26.325
		-150	-24.1875			-150	16.4375			-150	23.0125
		-145	-22.0125			-145	34.9125			-145	57.4
		-140	-3.7375			-140	41.1125			-140	68
		-135	-1.9875			-135	24.0125			-135	21.5125
		-130	9.575			-130	1.2625			-130	19.4875
		-125	1.9125			-125	19.7875			-125	34.6625
		-120	1.1125			-120	4.8			-120	21.35
		-115	-4.9625			-115	0.3			-115	41.9375
		-110	0.625			-110	24.5			-110	24.2625
		-105	-3.2375			-105	20.475			-105	17.2125
		-100	7.9			-100	-0.8			-100	38.875
		-95	-2.05			-95	-1.2			-95	11.5375
		-90	2.8875			-90	-9.6125			-90	10.6
		-85	-13.3875			-85	21.075			-85	24.5125
		-80	-10.5625			-80	3.975			-80	30.175
		-75	-1.2375			-75	0.5625			-75	13.425
		-70	-9.95			-70	-14.1375			-70	10.0375
		-65	-1.6625			-65	0.075			-65	-7.2375
		-60	1.8875			-60	20.1			-60	-5.9375
		-55	-2.9875			-55	6.4875			-55	2.925
		-50	-2.5375			-50	-27.125			-50	-11.375
		-45	-17.0875			-45	8.8375			-45	6.6375
		-40	-10.575			-40	-31.875			-40	-9.075
		-35	-3.125			-35	1.5375			-35	-28.1875
		-30	-1.4625			-30	-12.3875			-30	-38.4375
		-25	7.55			-25	-12.1			-25	-42.0875
		-20	-14.875			-20	-20.8375			-20	-43.1875
		-15	-23.1375			-15	-56.5			-15	-46.1625
		-10	-27.5875			-10	-34.7125			-10	-50.05
		-5	-21.675			-5	-73.9			-5	-58.8875
		0	-17.875			0	-59.025			0	-40.45
		5	-31.625			5	-67.3375			5	-50.3625
		10	-21.7375			10	-80.675			10	-21.85
		15	-28.875			15	-66.3125			15	-30.2375
		20	-31.45			20	-54.4875			20	-29.25
		25	-2.1625			25	-26.2875			25	5.0375
		30	3.4125			30	-20.3625			30	23.7375
		35	34.1875			35	-30.075			35	34.75
		40	49.55			40	-20.7			40	2.7
		45	15.55			45	-0.05			45	34.8125
		50	18.1			50	5.45			50	47.6875
		55	28.25			55	-9.0625			55	53.95
		60	40.1			60	29.0125			60	38.2375
		65	25.45			65	-6.9			65	41.95
		70	65.0875			70	7.7625			70	66.5375
		75	48.4625			75	1.1125			75	61.8875
		80	61.6125			80	33.225			80	53.325
		85	76.1			85	46			85	38.2125
		90	83.5			90	26.8			90	42.0875
		95	69.35			95	18.2125			95	60.825
		100	67.8125			100	58.4			100	67.1875
		105	51.5625			105	49.125			105	62.1
		110	61.1375			110	49.05			110	85.225
		115	48.525			115	27.2			115	69.15
		120	62.0375			120	33.525			120	75.6125
		125	59.1			125	33.6625			125	86.2625
		130	64.675			130	66.3375			130	84.925
		135	54.7875			135	62.8625			135	102.263
		140	80.7125			140	52.075			140	109.412
		145	70.4375			145	71.2			145	107.812
		150	109.963			150	59.3125			150	164.275
		155	109.475			155	41.0375			155	135.738
		160	136.762			160	50.9125			160	153.963
		165	164.65			165	50.525			165	169.125
		170	186.562			170	58.425			170	198.787
		175	236.662			175	64.1375			175	213.725
		180	275.312			180	49.025			180	270.438
		185	310.875			185	55.9625			185	262.55
		190	382.087			190	59.275			190	301.512
		195	451.688			195	72			195	314.475
		200	526.325			200	90.95			200	298.062
		205	597.138			205	111.225			205	312.6
		210	699.562			210	104.675			210	279.3
		215	739.237			215	97.6875			215	256.887
		220	797.275			220	90.725			220	224.675
		225	830.95			225	108.662			225	192.4
		230	817.062			230	140.838			230	184.838
		235	798.562			235	152.975			235	156.35
		240	718.275			240	150.537			240	130.075
		245	617.337			245	200.825			245	103.862
		250	508.475			250	205.262			250	96.675
		255	395.875			255	199.425			255	91.55
		260	309.062			260	247			260	75.0875
		265	242.075			265	287.312			265	69.675
		270	195.5			270	284.625			270	41.175
		275	146.037			275	321.438			275	57.5625
		280	115.775			280	345.413			280	38.85
		285	113.312			285	364.975			285	32.6875
		290	105.612			290	384.175			290	34.85
		295	76.775			295	388.212			295	47.3875
		300	76.4875			300	356.8			300	12.2375
		305	87.7375			305	341.538			305	48.775
		310	69.3875			310	285.137			310	36.5125
		315	62.625			315	233.825			315	27.2875
		320	60.25			320	237.938			320	29.725
		325	44.725			325	191.65			325	14.4125
		330	39.6375			330	171.062			330	2.8625
		335	27.4			335	155.113			335	42.725
		340	56.1375			340	126.775			340	27.825
		345	26.7			345	127.213			345	27.1875
		350	45.4625			350	104.875			350	18.4625
		355	39.975			355	111.025			355	1.4
		360	36.8375			360	78.9375			360	-5.425
		365	23.2			365	79.575			365	13.25
		370	35.3375			370	88.475			370	10.2375
		375	34.5			375	29.575			375	-14.7625
		380	27.2875			380	62.3375			380	23.85
		385	38.6875			385	24.7125			385	32.125
		390	24.7875			390	22.55			390	-8.1
		395	9.9875			395	39.25			395	7.875
		400	26.525			400	44.0875			400	19.1875
		405	31.0625			405	54.725			405	4.8125
		410	30.5			410	49.8375			410	21.6625
		415	29.3625			415	38.1			415	17.5625
		420	32.9875			420	18.5875			420	12.2625
		425	23.5125			425	14.7125			425	15.375
		430	30.9625			430	41.9375			430	22.675
		435	26.1			435	45.2625			435	19.55
		440	11.05			440	28.6125			440	-15.3125
		445	21.3			445	19.0625			445	11.325
		450	13.525			450	19.5875			450	-6.075
		455	16.025			455	41.7875			455	20.4875
		460	13.725			460	45.8625			460	1
		465	18.15			465	39.2625			465	7.4
		470	12.95			470	54.825			470	1.7375
		475	1.125			475	49.8875			475	-0.4125
		480	11.3125			480	27.7625			480	-4.8875
		485	11.4125			485	22.875			485	-3.5
		490	18.6125			490	20.175			490	6.925
		495	6.225			495	30.4875			495	11.925

## Sheet: Fig3c
		DMSO Control F-actin (AFU)	100 nM Jpk F-actin (AFU)	200 nM Jpk F-actin (AFU)
		19074.2	10306.5	14132.5
		23110.6	4808.38	2202.2
		22541.3	12185	4605.29
		24421.9	7227.56	8932.86
		12390.2	8021.02	7407.79
		13569.7	2362.5	2870.04
		12764.5	1701.55	3010.06
		25788.8	1716.59	6555.8
		17162.7	1492.45	2879.28
		25730.6	14219.8	7726.38
		8577.86	8865.6	2802.3
		13925	9667.41	7013.82
		12578	7022.95	3113.38
		14241.4	5321.93	3459.15
		17894.9	8036.96	7025.41
		23958.8	3651.15	3198.36
		11962.5	3122.51	3241.84
		8128.05	3180.7	3730.61
		19575.3	2330.94	5132.77
		10134	11262.2	6174.21
		11679.9	8540.49	4034.97
		16547.3	5377.8	6123.9
		7622.46	8143.89	7271.93
		13803.1	6854.51	5711.3
		10908.7	14382	4654.75
		19583.2	8720.81	3680.21
		8895.84	10237.6	5108.75
		23651.2	7616.64	2999.29
		18861	3153.49	5812.48
		23398.5	7601.7	4176.06
		18898.5	5504.23	2258.4
		16463.2	9857.44	3624.09
		26761.9	3171.36	5039.02
		27821.6	1969.42	8948.59
		12380.4	10981	5395.74
		10920.3	12538.4	2963.45
		22228.8	4255.1	3409.59
		15170.1	5469.09	2427.34
		14475.5	7193.75	2508.29
		16992.2	5689.52	3963.44
		16134.1	3095.1	2660.1
		12843	3071.04	5989.4
		16147.7	1990.1	4234.23
		22235.6	2024.62	3151.75
		9426.02	2355.5	6134.6
		19137.6	8355.01	4725.91
		5895.56	9774.46	3480.69
		13986.2	3664.2	2669.49
		20326.9	5525.55	2993.05
		15867.3	6393.44	4292.02
		12601.9	6386.09	2655.64
		10233.7	7317.7	2612.79
		10384.8	9279.48	3842.26
		17946.8	3372.89	6262.94
		17688.3	5014.31	6488.16
		13327	4240.45	2773.74
		22278.6	3539.47	4121.8
		9422.2	2297.06	2284.55
		13926.5	3236.32	3353.76
		22065.8	13606.5	2937.94
		18669	17999.6	2149.6
		30493.7	5907.62	2520.24
		19737.2	3385.74	3531.46
		16811.6	11529.9	6484.46
		11968.2	9314.46	2913.2
		17417.7	8438.64	4224.94
		16175.3	4235.95	2741.4
		12388.9	7058.02	3732.5
		26635.7	9347.52	4397.34
		19326.8	8892.79	2142.46
		4894.23	2678.91	3681.79
		6788.84	4991.57	4003.79
		10856.6	4648.04	3745.9
		27808.5	6591.51	4442.64
		17404.7	3524.72	7973.68
		12140.1	7912.9	3620.97
		13543.3	2209.94	5035.15
		12058.2	4954.7	3264.47
		11092	3916.09	3692.35
		10232.1	22208.8	3809.36
		13724.5	14254.2	2272.5
		15023.6	17066	2338.74
		13403.3	14089.1	4575.89
		15647.5	24477	3698.61
		10800	22044.1	8163.61
		22808	14387.6	5367.48
		23297.9	20855.3	4055.7
		15658.3	11909.9	2912.14
		10086.3	8451.48	2234.32
		15324	12345.9	2688.91
		16828.1	10504	2132.32
		8326.81	7554.36	3143.91
		11840.5	4669.71	2394.93
		33368.8	7776.69	4404.9
		24471.1	7440.05	6855.7
		24432.3	9378.46	3114.07
		20037.4	13215.3	3880.6
		11220.2	4388.65	4132.04
		23116.4	12283.3	2618.2
		17338.3	2181.84	3596.55
		6873.26	6767.09	2575.8
		15112.1	4200.61	4321.2
		12744.3	6631.5	2763.04
		18422.7	2371.93	2666.97
		26855.3	5636.39	5819.3
		7168.71	3382.45	2426.4
		9737.88	5068.04	4040.51
		15442.5	4974.5	4213.76
		12495.4	1516.62	5189.06
		16418.2	2473.62	7471.4
		13121.7	1826.55	2446.26
		13013.7	3651.05	3306.36
		23869.1	3298.41	2679.79
		13748.9	9916.48	5460.59
		13124.1	12815.2	4439.21
		11658.5	29950	4259.98
		13949.5	24106.2	12831.2
		24325.8	12293.4	4484.29
		18288.7	20508.4	4721.25
		18566.8	12149.5	4685.5
		7349.35	5625.84	5370.46
		17465.9	5176.1	5317.9
		17298.1	5176.81	2120.12
		10952.1	6409.34	2894.79
		7133.06	12239.7	5861.34
		11027.4	6508.93	4982.43
		29396.1	9471.71	4367.49
		21213.6	4903.7	5662.85
		22142.2	7094.25	3638.51
		7276.64	3421.34	6190.71
		14220.4	4182.71	3411.66
		7311.06	10077.4	4609.85
		10927.1	8150.62	10809.2
		2986.88	7626.4	6110
		9999.86	3145.06	6244.24
		15109.8	4820.45	9359.81
		11239.5	4118.29	5767.31
		30731.5	2482.81	4950.49
		13394	4109.2	5198.86
		16320	3743.94	3441.86
		12691.8	5171.36	3851.14
		17500.7	5764.68	4445.09
		12747	23698.5	6149.86
		21801.8	21296.2	2972.43
		14126.4	18621.2	3203.41
		12527.7	22403.5	4187.41
		14624.4	16199.4	3040.09
		8251.38	20407.2	2559.1
		22517.7	10427.4	5950.91
		15264.1	44901.9	7666.59
		12986.7	17400.2	3140.38
		16144.9	7367.02	6821
		24495.5	10299.5	2972.64
		17702.2	8239.41	15283.2
		23979.6	16217.6	5427.89
		18001.9	17747.3	10566.1
		7614.3	25881.5	7252.96
		9908.36	13548.8	5849.38
		18794.5	4112.93	3993.11
		24883.9	7849.45	5794.59
		17943.2	19604.6	4732.26
		18456	11221.3	2995.99
		20162.2	25951.4	2304.9
		11687	9209.14	4982.93
		21195.2	4656.86	5703.02
		21704.6	7671.14	4190.79
		12622.8	5188.14	3741.2
		22498.7	7732.66	6902.41
		30232.7	8602.9	3204.56
		7326.41	8168.64	3602.71
		5176.77	5306.23	3160.85
		25174.4	5449.19	4438.85
		19577.5	4242.74	2268.12
		5802.5	5295.54	3767.36
		9490.64	4740.65	5757.69
		13429.7	4011.35	5249.73
		9227.04	2254.61	5295.21
		9991.9	5346.35	3087.19
		13864.9	3988.7	6145.1
		14699.1	4593.06	3416.12
		11238.6	4708.57	4342.55
		7997.82	3552.86	6082.8
		6666.94	2959.72	5781.45
		12389.7	6928.15	5042.65
		12377.5	7321.46	10461.9
		17428.8	3173.84	4253.31
		12147.6	17296.5	3645.1
		27037	17340.1	3979.49
		17527.7	33214.4	2793.15
		10816.2	16358.6	8049.71
		21439.3	12639.9	5075.18
		12970.2	15119	5321.65
		19707.9	4031.95	2422.72
		15093.9	23848.3	5077.3
		7868.32	16112	4695.94
		19578.9	12521.3	3032.93
		32022.5	10654.1	11162
		11068.6	13717.1	3110.35
		28655.4	16498.6	5111.95
		10070.9	13311.6	3436.99
		26257.1	21243.5	5671.6
		13430.1	8870.59	4469.24
		23160.3	2255.86	4324.06
		17370.3	5211.96	5058.51
		26069.9	8321.58	3244.36
		24598.1	3575.49	6446.52
		1868.42	14960.9	5468.77
		4973.79	6132.43	17733.6
		7286.75	7849.14	13440.1
		7671.34	6170.75	6680.02
		12971.4	9975.51	8639.15
		16772.3	7038.57	4641.23
		10414.1	4190.3	2603.34
		8763.11	4843.34	10337.6
		10429.6	6895.29	8760.64
		10590.3	4924.9	7094.52
		10719.4	3042.2	6888.8
		6968.9	2821.72	8865.8
		7701.15	1544.79	8774.59
		9858.44	2197.9	7499.35
		16033.5	3523.84	4806.85
		13683	2983.85	15685.7
		14393.2	11779.6	5476.51
		6263.49	34162.4	23436.5
		13160.7	27735	4271.84
		8246.34	13723.3	2673.39
		12592.5	9724.92	6909.49
		16191.1	20205.1	6563.32
		8002.2	9219.81	20644.4
		18651.7	11800	6324.11
		12455.8	7036.74	11308.9
		9464.77	7572.05	3966.91
		12920.6	24958.1	6636.89
		14405.6	8843.15	10074.3
		10075	9653.59	5953.54
		21422.2	10765	12624.6
		28183.7	11365.4	9181.76
		10078.6	8303.39	8761.04
		14496.8	3435.05	8836.23
		17421	19036.1	4022.5
		2947.78	6587.98	8425.06
		6350.95	11639.2	11664.4
		5215.14	17755.5	16693.5
		15431.7	8805.59	15464.9
		10365.7	8611	4168.2
		8374.69	5100.71	4956.27
		7927.38	30999.6	11190.3
		6313.43	12165.4	16079.9
		7522.3	3889.8	7362.99
		7357.09	8347.84	3958.43
		11551.7	3357.07	14207.5
		7680.7	6763.25	2263.47
		6329.31	7511.98	11155.1
		5058.76	6904.93	6176.65
		8030.82	5678.66	12236
		10587.3	4814.2	14630.5
		14801.9	7289.68	8250.96
		13894.1	5260.19	8184.76
		10199	4611.05	13455.9
		11561.4	5092.2	7911.36
		8944.31	3487.79	3966.21
		16717.4	3162.57	3968.91
		20254	6504.5	13977.2
		13396.5	2163.7	10218.9
		13625.5	2520.22	2715.61
		9059.86	7577.49	6300.6
		16403.1	20575.1	7330.43
		16731	33632.1	4525.25
		19586.3	30313	15709.7
		35679.4	8711.33	20920.5
		23802.1	16428.7	5381.86
		19633.9	23391.9	24035.7
		22024.2	8939.09	10699.1
		16137.1	9534.12	5579.31
		40217.6	14651.5	3301.94
		558.263	11779.5	9056.3
		9641.92	6488.68	4923.19
		10693.7	14729.6	8125.89
		6502.79	13013	3513.65
		8834.05	10225.3	13052.6
		3558.22	10052.6	12397.2
		7625.62	6184.01	5365.04
		8104.94	9335.24	4097.49
		21632.5	4337.71	4696.4
		16614.3	10836.7	8337.49
		4819.64	11390.5	14977
		6315.54	11083.2	7055.81
		19902.2	4560.98	12841.5
		11832.9	5333.16	8955.89
		8858.59	5707.91	12931.2
		8226.31	3328.24	4251.76
		12929.1	3265.36	3687.32
		8849.95	2337.7	11220
		8363.86	3575.45	18374.5
		7098.69	4603.56	37387.9
		5758.3	3632.69	10380.2
		10083.5	6881.06	7803.76
		8889.85	3456.57	6826.69
		12914.1	1755.03	9467.23
		8599.8	27452.4	11029.5
		4007.96	28463.6	14692.9
		9881.64	5516.25	3080.34
		13397.6	10670.3	6155.89
		16073.5	32993.7	6775.79
		15214.8	20262.4	3383.3
		12939.4	15398.7	3699.88
		10468.8	13214.1	4635.75
		15914.1	17122.2	18119.6
		10262.4	17955.7	3524.45
		17501.7	17811.2	6745.56
		13187.2	7639.82	13110.8
		11970.7	10852.3	9484.09
		11932.2	7629.24	8109
		8176.2	14382.3	5951.6
		21194.7	9570.41	8982.5
		11526.2	20730.3	6337.62
		14695.5	9421.8	1736.26
		12239.3	7317.3	15589.5
		11291.3	16268	11487.4
		13489.2	3139.31	5471.18
		7649.1	4173.84	4193.23
		9653.94	16566.6	22493.7
		13338.9	4343.61	19207.4
		25322.2	10654	4886.48
		14498.3	10060.1	33657.9
		9805.5	11549	3916.96
		9871.8	4386.45	9146.24
		9216.98	7009.3	14470.9
		8159.55	5149.98	4854.44
		9078.69	6592.74	9921.44
		14679.3	3292.03	8380.56
		11118.5	6776.51	6888.85
		10314.4	2917.31	3804.82
		6196.34	4707.44	2325.64
		8535.66	3914.35	21726
		9019.05	3397.9	5637.89
		10553.5	5364.64	3827.03
		7739.07	6439.99	3491.79
		10788.9	25770.3	8306.61
		9682.74	31322.9	4799.48
		9794.09	33732.2	3825.8
		11973.1	21478.9	4116.01
		14997.2	12185.8	24334
		14502.3	13653.4	5850.66
		10137.2	24473.9	5306.4
		18171.6	11513.6	15274.1
		23027.5	25389	5034.85
		20138.7	7535.99	11060.5
		12673.8	12040.7	13620.6
		14176.1	10162.8	4474.41
		22970.4	11156.6	5268.93
		14341.3	22367.8	13441.3
		11340.4	17409.8	21031.3
		25895.4	13100.4	19966.6
		17382.8	15032.8	6025.68
		20616.1	10781	4300.51
		14086.1	14255	6083.81
		32733.7	11598.8	4943.27
		17329.6	9816.61	5945.52
		13656.2	11864.8	1754.25
		16509.5	6440.7	6370.14
		11062.4	8126.62	18422.1
		9238.58	9708.9	3393.11
		30150.5	6101.07	3249.54
		17691.2	6371.85	15599.1
		18614.4	14442.8	4556.05
		6379.46	6371.41	4166.99
		11414.1	5489.89	3593.78
		10616.5	2326.16	12179.5
		15397.9	3941.56	9851.36
		7656.35	2470.28	10372
		13044.6	3309.82	6216.18
		8297.04	5940.43	9591.48
		8479.27	15076	11717.3
		8120.95	18902.4	14182.4
		8716.48	18477	7267.95
		4927.07	21926.5	6277.06
		11362.8	29518.6	8438.19
		12049.3	15902.6	2235.22
		31169.9	16371.4	2172.38
		8130.43	8122.57	6871.26
		10577.7	10744.4	16276.5
		11170.3	5311.21	15496.8
		24454.4	22615.6	10322.9
		11174.9	27325.5	14915.5
		9378.42	15074.6	9933.84
		8865.23	25385.7	8037.51
		14938.3	17567.7	24575.4
		8104.9	14501.9	5529.74
		14881.7	8147.44	13727.4
		19362.5	14119.1	11269
		18087.5	19601.1	11191.4
		13926.1	2763.91	6229.8
		14995.5	12150.1	3297.94
		16698.7	11362.7	20993
		12349	7487.79	5285.56
		16518.8	3879.62	9947.9
		16110.4	6300.88	4290.99
		39162.7	8427.08	6787.29
		15974	3336.49	12930.5
		14900.2	6665.96	15620
		18986.6	2422.31	7615.45
		9440.85	4119.65	10299.7
		22879.6	1153.15	13262.8
		20016.4	7581.24	7083.34
		16873.8	1458.3	3399.51
		14007.1	6123.25	17983.6
		17717.3	4038.38	13349.9
		16836.7	3380.2	5487.27
		14715.4	2120.53	10485.4
		14977.2	3790.76	6077.96
		5643.96	6191.9	8588.17
		6905.41	17974.9
		6109.4	16266.3
		9368.3	18914.5
		2716.56	3212.62
		12147.1	6528.36
		10472.6	9726.61
		14211	3514.95
		14765.5	6139.44
		10625.2	17271.5
		21709	13377.1
		14413	8610.25
		7653.57	13316.5
		8589.5	12324.7
		11192.6	2687.32
		12039.4	15654
		14703.5	15262.8
		8025.99	19093.5
		9974.02	6333.85
		16360.2	10186.9
		8378.61	6688.38
		15103.8	13123.6
		10151.5	10372.6
		21148.6	5067.68
		5089.85	7134.99
		13171.7	5294.24
		7084.26	8759.5
		14319.4	3496.38
		6208.74	4189.52
		16483.7	4132.65
		8452.35	3111.29
		13667.9	9774.16
		13642.3	4444.23
		12082.5	2281.44
		6831.51	1696.24
		18721.3	2470.71
		12727.1	2948.38
		14547.9	1892.84
		6847.44	2372.96
		7332.35	2806.76
		7307.02	10504.9
		12222.2	15459.6
		14701.5	23945.6
		24097.8	6069.4
		18212.4	8315.23
		12074.6	8849.67
		10521	16614.7
		15951.9	14733.4
		11161.6	9433.12
		17669.4	13507.6
		13239.6	6758.11
		14271.6	7757.6
		6865.96	11770.9
		8438.91	6630.3
		8831.01	9112.46
		11159.7	10893.5
		5591.66	7481.86
		11404.5	18639.8
		7121.84	12571.8
		22151.9	4726.31
		9325.33	7417.82
		18199.1	4175.45
		15866	3389.93
		23937.3	3110.12
		10827	7793.44
		6443.11	2849.61
		13940.5	1535.85
		4879.32	7297.56
		17563.3	5239.56
		9719.17	3403.49
		8521.48	2419.79
		8896.44	2567.2
		11473.9	1453.17
		7803.89	4568.39
		13525.5	9210.52
		16536.2	6608.2
		16286.4	6403.36
		11153	5402.32
		9321.64	5668.39
		11359.2	9280.81
		14730	6655.56
		14140.8	6349.44
		10827.3	5979.76
		7776.06	6044.69
		11896.4	6346.59
		13106	9105.69
		14587	5839.32
		7223.36	9263.42
		6577.7	6706.74
		17486.2	5507.59
		8619.26	5806.32
		9410.48	6808.27
		3635.5	10291.4
		16086.4	6160.5
		13825.4	5614.94
		6073.15	11066.6
		7077.48	2859.32
		9305.94	5213.05
		9671.33	7172.05
		9334.76	3547.25
		28264.8	3819.57
		16210.4	5883.06
		20214	12072.6
		40441.9	18862.7
		20640	6657
		9496.81	5348.69
		7926.27	8008.19
		12171.7	5088.3
		15708.6	4263.04
		11025.3	4362.25
		13599.5	12038.5
		13779.9	6633.45
		6635.38	3435.06
		6208.5	4701.44
		7673.65	5116.73
		10242.1	8891.54
		10134.3	9436.55
		9462.06	9131.33
		9221.17	8289.91
		12310.9	3684.05
		12462.5	7456.26
		13094.7	3810.01
		10307.3	3776.76
		6487.89	8373.55
		16045.9	16692.6
		5737.84	4982.94
		9360.7	4874.98
		23463.1	2922.74
		8463.7	11423.8
		8103.81	8285.33
		10284.5	7576.05
		6252.91	4532.34
		4460.56	10371.6
		5620.18	10000.8
		5482.81	2944.31
		8729.83	4074.32
		8366.46	5249.99
		10729.4	6042.65
		14459.4	3980.94
		20011.8	3311.81
		11292.9	5606.43
		7676.64	2666.21
		14390	3837.85
		14802.1	4669.65
		16872.1	3112.43
		19862.7	8519.52
		6731.66	5664.32
		18846	9841.94
		32374.6	5112.74
		22422.7	5302.31
		22859.3	4633.66
		12681.1	2736.35
		29844.7	4830.04
		11297.5	6042.64
		11298.7	2991.86
		9081.11	2640.28
		9784.46	4670.21
		8817.56	2790.36
		9650.1	5300.46
		10690.2	5224.73
		8822.16	4734.19
		8606.96	3652.06
		10268.1	5854.16
		6847.95	6961.15
		2605.99	4223.7
		13629	8716.14
		14358.2	2390.38
		17999.1	3117.36
		16369	2750.06
		16805.9	4235.25
		18018.6	4105.56
		8543.15	4407.12
		9809.14	5282.89
		24071.3	12483.1
		20743.7	8087.46
		27004.5	5907.09
		13582.2	4874.12
		16520.6	3764.97
		20827.8	2101.29
		21833.5	3511.26
		15008	2277.97
		13527.6	6737.99
		22787.1	7543.74
		5137.31	3429.03
		13885	2411.79
		8503.21	5970.66
		14238.3	4025.1
		14464.9	2739.91
		5369.24	3618.47
		15057.4	3210.89
		15247.7	5063.43
		15655.8	4635.93
		7636.98	5997.46
		9334.31	4894.49
		24634.4	4618.82
		10899.5	4914.99
		11811.9	3413.6
		20446.8	3638.96
		12793.9	3096.66
		13820.3	3912.32
		21314.5	3922.36
		13290	6161.35
		33231	12805
		25607.7	18553.9
		24667	7827.04
		12132.1	9234.77
		15947	2705.74
		18937.5	13432.7
		12626.5	7817.71
		28063.3	10238.8
		21948.9	4402.95
		20676.8	6461.75
		15360	3146.79
		9312.02	2765.32
		12025	3544.76
		20479.2	3206.1
		11939	3454.5
		9826.35	5332.05
		9866.19	5022.6
		10908.1	11459.3
		14401.3	5546.29
		16948.3	3998.8
		5247.89	9101.45
		7489.81	2206.12
		13701.9	2598.07
		11841.6	5620.36
		15554.5	3132.24
		12420.9	2036.33
		9259.95	4176.5
		12620.6	4495.82
		10925.6	6136.23
		14068.9	7693.88
		10343.6	7696.79
		19669.7	2120.39
		16656.8	7633.16
		21683.1	2470.16
		10642.1	4024.06
		14053.8	2722.36
		19781.9	9979.61
		9983.34	32941.9
		9432.02	41082.8
		11900.1	19201.1
		26846.8	17544.2
		15186.4	15426.4
		14814.6	6676.71
		17615.1	12806.9
		17985.2	7296.1
		8544.41	24570.6
		9852.45	6506.84
		9753.42	28108.4
		16618	10362.9
		13517.7	8229.41
		11175.1	23959.6
		9412.86	11287.2
		7901.35	9362.56
		5769.9	7955.16
		7998.34	9534.85
		12516	17007
		20832.4	7381
		16056.9	10090.5
		13162.1	7582.48
		14064.7	8145.23
		20040.8	8123.09
		17700.2	24385.7
		16724.9	19893
		16019	11317
		16650.8	13012.7
		14348.8	6812.88
		12803.4	7585.68
		11763.6	13445.6
		18816.3	12617.3
		12026.1	12455.4
		7733.38	15004.7
		8882.81	12305.7
		17433.2	8337.1
		12295.9	14353.4
		14275.3	19371.2
		8554.61	5272.82
		24295.9	11998.3
		13862.6	14325
		20562.1	6840.5
		14087.5	4942.48
		10870.2	7459.32
		6717.01	5958.31
		6471.23	12797.9
		8628.08	11709.9
		13209.5	3316.22
		6394.56	8074.6
		5458.31	10191.7
		7410.82	9088.88
		18240.8	6875.93
		12574.3	11618.1
		20051.1	17252.4
		16528.9	3417.31
		19531.3	6340.18
		16811.1	5917.01
		15409.7	4827.96
		20782.2	6429.85
		11532.3	10027.9
		12247.3	18313.5
		20640.1	6187.25
		20200.1	11994.4
		14639	8425.21
		19665.5	6764.84
		17234.4	6808.52
		19097.1	13301.4
		14288.1	4190.88
		16537	12045.2
		18014.4	11583.1
		12893.9	21457
		9380.89	10126.8
		18363.3	10476.5
		8365.31	10166.2
		14682.3	7226.59
		6704.02	8137.79
		12571.2	8501.36
		6422.41	7272.12
		11514.1	17198.5
		20726.7	3237.7
		11289.1	8365.31
		6048.81	8676.26
		3014.62	10368.8
		17458.4	6046.71
		16141.3	5662.69
		19992.2	7860.57
		13705.3	4143.7
		9660.02	10446.8
		10003.5	6444.19
		19046.2	8222.19
		18619.4	7513.1
		18821.8	12359.8
		13635	6164.62
		17041.5	8289.04
		11043.8	16280.7
		14419.8	7749.9
		16132.7	12581.5
		22336.7	7397.62
		9746.54	8585.41
		18500.9	17444.6
		23786.1	7366.18
		10151.7	11872
		19370.2	7608.86
		14355.5	19516.2
		12735.6	16254.1
		14546.2	12555
		10229.4	6856.43
		15958.2	11596.3
		23987	7095.35
		14425.6	11111.3
		11854.9	3790.66
		11715.5	10872.4
		17784.4	7490.02
		5610.96	20339.2
		13244.1	4831.54
		11158.7	9413.38
		5600.23	6439.4
		4172	11661.5
		5645.64	6184.84
		3004.97	6080.95
		3203.72	6665.3
		8509.7	8309.33
		11374.5	5081.66
		25146.5	6148.57
		23371.2	4678.52
		11690.4	6435.84
		17220.7	8193.62
		29150.5	11223.5
		10226.4	8031.5
		23623.9	10942.3
		17186.2	4589.01
		20981.1	5193.39
		16507.2	12407.9
		14876.4	17191.7
		15524.1	10895
		15278.4	3995.32
		14779.1	11340.8
		13321	8019.45
		22577.4	6671.5
		8339.26	13236
		13877.5	4957.38
		8842.21	2531
		13290.6	5886.93
		12510.6	5901.55
		10612.5	5670.79
		12230.3	10171.5
		12258.4	3776.43
		7027.52	3575.49
		7654.76	6186.94
		9112.25	5547.38
		5857.55	4707.61
		9257.11	10215
		5826.69	6611.5
		3290.43	6644.02
		3499.05	8517.16
		2447.97	5953.69
		8082.07	5068.6
		18427.2	6781.3
		9910.21	1542.8
		23699.3	4898.73
		28233	8138.31
		14978.9	10503.3
		6731.3	14804.3
		18781.9	6019.81
		10723.1	11730.9
		14956.9	9143.84
		13575.2	7821.32
		23295.5	18766.5
		8289.62	5456.21
		5035.77	3916.8
		10246	5253.84
		7981.7	7898.73
		8606.05	7753.3
		10153.3	6155.66
		4228.95	3976.55
		7414.75	5353.79
		3886.59	4147.57
		5079.66	4311.52
		3944.14	11498.8
		13447.9	5546.26
		18910.3	7930.07
		20620.7	5481.79
		10975.6	4456.16
		12266.2	4138.52
		16086.4	10311.2
		13651.9	3677.99
		20910.7	12761.6
		15674.5	6307.86
		29940.4	4819.21
		16931.1	11368.7
		20064.7	9210.24
		7893.06	5075.85
		11408.7	6045.95
		8320.08	21845.9
		6563.56	17679.5
		13521.1	7446.73
		9938.34	4820.26
		4987.69	8786.04
		4575.84	3277.46
		2993.1	4147.84
		11038.9	9952.15
		16098.6	8238.66
		27328.4	11195.6
		19822.9	7264.49
		13163.8	9989.35
		20815	4949.82
		21455.7	8892.95
		16896.9	6339.27
		21564.1	12843.4
		16597.2	4220.51
		18923.8	4307.98
		10343.2	2597.49
		13238.7	4022.25
		16993.5	12469.8
		11022.3	6935.48
		16623.5	7102.01
		4848.31	4886.99
		3677.51	7534.52
		4445.15	8321.55
		3001.75	7642.4
		2582.54	16290.1
		2100	9277.58
		11405.4	5074.25
		12010.2	9310.83
		19213.8	6028.71
		12725.4	9778.12
		15059.5	2883.8
		16397.4	11866.2
		20869.9	8936.75
		11599.6	12250
		11338.9	4516.26
		17287.2	9036.64
		12487	5136.16
		24943.1	7895.65
		14983	4566.45
		21164.3	5370.65
		19142.9	2873.06
		8368.74	9728.16
		20430.4	4704.59
		13983	5082.4
		11807.3	5692.99
		8972.33	10183.6
		11345.4	6308.79
		6626.88	10306.6
		7326.57	4657.86
		2436.21	9340.71
		21583.4	6347.31
		23449	5759.69
		13527.8	9377.54
		27909.6	12158.5
		27965.3	15609
		22222.9	5036.64
		12535.8	9546.96
		13518.7	5821.89
		16633.7	4689.65
		11210.8	392.238
		11406.7	5559.98
		8127.05	5947.05
		8259.24	9810.19
		13424.1	6582.14
		14949.7	3705.29
		17540.5	6298.29
		16526	8119.25
		10701.3	6392.48
		9758.41	8888.95
		15996.1	8054.85
		7809.64	4559.4
		16303.3	7501.01
		23977.9	7051.09
		23324.3	4035.68
		10252.4	8015.91
		8759.73	2393.24
		8461.67	19464
		12875.5	7365.81
		8951.85	11347.7
		12286.1	11053.1
		13101.8	13868.8
		8060.52	5562.5
		8972.99	3050.81
		13966.8	10760.4
		11740.1	2536.31
		13095.6	6859.65
		12278.5	3097.26
		7799.27	11183
		9854.65	10122.1
		17858.2	4007.43
		16054.2	6248.4
		13971.6	6002.51
		10376	4608.6
		5491.4	6861.93
		2842.46	2569.89
		10192	7907.11
		7592.86	4043.41
		9349.23	5177.21
		12589.3	6079.07
		3719.88	4422.21
		4457.88	3784.7
		4829.46	6485.95
		4845.84	3856.69
		5499.07	8655.74
		7462.16	4774.29
		2720.56	5324.7
		3661.62	11204.1
		3245.89	12626.1
		3156.2	2771.84
		3411.51	4693.11
		2116.36	10706.6
		1976.31	6789.19
		5068.27	9931.79
		12969.8	12471.4
		6341.34	4935.61
		5143.41	3706.06
		11482.3	6738.91
		9850.42	5797.15
		7920.34	9304.49
		18383.9	2882.81
		6071.82	7767.86
		2939.26	4020.91
		7043.98	11257.8
		4875.12	7879.91
		5337.76	6272.52
		3964.03	7830.96
		7808.43	7543.95
		7197.1	6022.86
		2921.07	5352.41
		5359.7	19708.5
		4177.2	15116.5
		3920.89	20151.7
		2711.41	4991.38
		2150.74	3126.72
		3309.25	12914.4
		1211.26	4883.29
		1560.11	3476.26
		1001.15	6639.05
		4173.59	8857.15
		10149.1	12015.2
		17916.2	4206.95
		17316.5	7234.45
		13346.7	5394.64
		21431	9578.44
		29845.9	6224.8
		9006.5	5078.6
		18832.7	7356.07
		5583.99	5431.25
		22086	3955.19
		10445.9	5241.91
		7898.55	5151.94
		5968.68	5804.85
		26293.6	3522.32
		4825.71	5431.9
		8798.38	4371.1
		9210.58	6634.01
		5505.96	5578.24
		4462.43	5002.82
		9839.31	9302.06
		8443.59	9072.11
		11729	3398.88
		6070.51	5238.64
		9987.81	5718.48
		2893.95	10422.4
		8734.95	14844
		6928.19	6102.34
		4007.59	13947.1
		6329.21	4429.89
		2748.91	5982.29
		3877.74	6441.32
		2936.95	3348.97
		5487.31	8447.45
		4957.59	2063.12
		2476.68	8943.59
		1435.2	4282.49
		1578.3	5617.27
		1597.34	10198.4
		1356.92	6752.65
		1243.5	13328
		14697.6	13723.9
		21586.4	8770.02
		12937.3	9556.3
		27321.4	8026.59
		5319.52	5833.56
		20674.2	4645.29
		5279.04	5374.46
		19177.9	13711
		9556.14	5864.2
		7509.76	5723.82
		19868	5659.21
		12277.3	3196.78
		14266.9	3094.61
		10730.5	10970.4
		4734.93	9528.56
		15514.5	4427.19
		8130.31	2246.36
		4859.32	14734.7
		11009.7	9178.19
		4541.3	5675.94
		5175.11	9247.05
		11379.5	9605.48
		2534.94	3989.86
		2456.86	7569.9
		2496.91	8709.1
		4415.19	14293.7
		6906.82
		9820.66
		3244.18
		3793.78
		2326.75
		5195.6
		2258.38
		2856.95
		1258.44
		20341.8
		17987.9
		9584.76
		14546.1
		13590.1
		22145.9
		13727.6
		14430.5
		24591.7
		8398.86
		2129.53
		7101.88
		17426.4
		9472.14
		6675
		12073.9
		3118.39
		3308.32
		6045.81
		3310.86
		11462.1
		4916.77
		5989.8
		3135.59
		3286.24
		2696.76
		5837.32
		5439.02
		5645.55
		1564.4
		3911.53
		2746.31
		2489.47
		2984.14
		2547.32
		1902.7
		9619.56
		5311.59
		13900.1
		16620
		19073.5
		22087.1
		28817.2
		14764.4
		43825.5
		22795.3
		11487.8
		19437.8
		5930.48
		6078.45
		6105.88
		5739.07
		8262.51
		7633.94
		6365.76
		9501.67
		11098
		7172.18
		3037.44
		3074.71
		3401.78
		13653.3
		5974.14
		3971.9
		8221.88
		6592.95
		3311.32
		7807.1
		5810.14
		3611.66
		2849.99
		4075.94
		4733.9
		1282.5
		2082.1
		1462.99
		2136.5
		1887.95
		17452.9
		31330
		9305.92
		6666.35
		24004.1
		11362.1
		24285.1
		26191.1
		20683.8
		11746.2
		15506.9
		11238.8
		9115.58
		14633.1
		7479.1
		9610.55
		7516.49
		16317.9
		3253.12
		14205.8
		8738.09
		12789.9
		8084.54
		4004.72
		7785.39
		4219.54
		3907.86
		6662.43
		9512.31
		3401.31
		8149.56
		2534.61
		3045.05
		4463.79
		3507.61
		7640.18
		5632.23
		4289.49
		2769.1
		2996.28
		3612.28
		1855.34
		2009.88
		5114.95
		27067.8
		26196.1
		8976.95
		13972.8
		19406.4
		6636.1
		31601.4
		30108.6
		21375.9
		17224.4
		22435.2
		16973.8
		6689.29
		11001.9
		12858.8
		12653.3
		12699.5
		15589.3
		17198
		4181
		11769.2
		15023.6
		10389.4
		14841.2
		9777.81
		9443.41
		5936.31
		6382.41
		9627.83
		13857.5
		5106.77
		3880.64
		6667.98
		4143.09
		6430.25
		6930.21
		3200.85
		8990.45
		5770.62
		8384.24
		6014.5
		2848.61
		8557.08
		981.638
		1939.38
		2775.76
		7286.23
		23352.4
		37236
		12700.3
		33833.5
		29013.9
		32463.7
		20918
		6481.38
		14584.5
		23427.3
		19178.7
		23298.9
		11287.1
		21833.2
		16207.4
		11520.4
		23613.8
		11808.5
		13322.4
		10889.8
		7197.35
		14334.2
		7913.7
		17653.3
		3154.93
		5903.48
		9031.64
		5788.3
		10432
		6272.81
		4663.57
		9432.58
		3940.84
		6713.75
		2340.54
		4873.32
		5437.09
		9718.15
		4994.56
		5633.18
		4563.68
		4556.74
		1315.71
		2666.9
		3243.91
		19144.9
		19129.2
		9114.66
		22364.3
		37842.2
		30507
		13600
		15499.4
		13694.6
		12864.9
		9614.46
		18257.7
		12897.9
		10883
		12803.4
		3902.4
		5779.01
		13296.3
		7668.31
		10336.7
		9808.52
		12893.9
		12279.8
		7837.2
		8893.45
		8294.91
		3243.21
		3339.16
		10951.6
		15358.1
		4478.23
		3989.07
		9646.56
		8229.09
		8444.83
		5071.57
		4847.45
		7821.2
		6738.94
		2190.75
		2827.41
		3427.41
		2872.35
		2128.96
		3254.03
		24323.2
		36118
		8792.58
		26986.2
		18028.1
		19754.3
		10844.3
		15095.6
		16898.3
		12691.9
		19905.4
		4759.23
		5438.26
		12965.2
		12057.4
		20297
		6002.64
		14684.1
		7566.18
		2865.97
		9941.85
		8456.69
		10852.2
		7176.06
		2740.46
		9248.26
		7971.81
		13243.9
		15691.5
		6774.84
		9158.71
		6451.04
		10250.6
		3729.15
		9309.14
		9308.51
		6027.43
		6940.23
		6772.12
		5014.11
		1210.55
		8587.11
		2242.5
		14044.9
		18572.5
		10005.9
		13141.9
		15746.9
		10615.7
		12566.2
		12779
		18185.9
		13026
		19031.3
		19567.2
		14495.9
		12363
		8875.52
		10310.1
		9134.46
		8041
		7679.55
		4221.16
		5502.62
		5778.57
		9774.06
		18006.2
		8295.05
		7618.75
		3414.01
		13191.9
		10111.6
		7068.86
		2763.59
		7737.52
		8776.89
		3179.53
		7589.76
		3922.65
		4538.38
		6000.35
		4678.98
		4582.34
		3558.03
		8759.19
		17908.5
		24207.6
		29738.3
		11188.8
		15794.6
		14291.4
		9864.38
		7898.52
		8925.42
		7698.94
		7161.44
		6585.57
		16486.7
		8517.41
		17142.8
		10546.6
		6341.56
		9468.46
		15440.1
		10729.8
		4855.09
		2786.41
		9486.36
		9012.62
		10064
		2613.7
		6620.81
		7280.26
		2185.22
		9412.21
		50652.1
		11109.5
		22252.2
		43318.9
		17783.3
		18061.6
		9428.85
		23987.2
		52164.6
		10915.8
		6349.52
		7950.29
		16795
		7627.64
		16021.8
		11574.4
		8389.56
		2963.51
		11258.9
		7762.7
		16325.7
		15754.8
		4982.96
		4162.04
		7945.64
		2528.2
		5243.32
		6877.88
		4736.52
		16202.1
		6051.61
		4646.9
		5994.1
		3709.45
		12773
		9570
		4991.29
		13223.9
		10200.2
		14046.6
		12135.3
		13225.3
		17547.6
		7788.23
		14491.2
		1915.26
		2719.21
		15952
		10525.9
		11702.8
		19030.8
		12053.1
		11248.3
		8315.49
		12205.9
		9005.45
		7862.68
		5121.49
		10028.1
		12544
		5200.11
		18067.8
		13343.3
		8747.11
		6715.56
		5171.82
		3872.78
		6304.66
		8086.19
		6157.46
		3854.82
		9109.55
		5289.65
		5698.5
		10430.3
		3820.88
		3018.35
		4727.76
		5410.96
		9447.86
		3832.39
		5543.99
		8276.54
		3544.41
		13174.3
		7336.02
		5227.98
		19870.8
		10664.6
		16273.3
		16850.4
		10939.2
		7105.79
		11567.2
		7676.65
		9565.83
		6684.44
		10119.3
		9251.85
		8221.35
		10948
		6923.7
		7079.23
		6139.71
		2739.8
		8808.05
		5614.65
		6547.79
		3469.68
		6831.64
		5779.57
		3935.75
		8861.04
		2763.43
		6687.94
		2226.12
		5328.88
		7277.43
		4212.12
		4659.49
		2480.29
		7062.46
		7305.41
		14158.4
		3973
		5219.89
		4304.82
		14225.6
		6467.16
		12026.6
		3196.71
		8703.34
		2763.59
		7787.89
		3523.56
		7374.85
		6148.69
		5315.4
		8172.24
		5951.41
		5645.55
		4236.45
		4179.43
		4571.84
		2680.65
		3960.41
		2768.36
		5091.19
		4578.64
		2971.19

## Sheet: Fig3d
		DMSO Control F-actin AFU	LatA F-actin AFU
		2463.23	5810.42
		3026.24	1976.17
		4353.16	1964.41
		2247.63	2885.61
		6478.29	2162.86
		3107.09	1795.85
		2175.6	1469.51
		3859.73	1806.63
		2314.76	1132.88
		4472.23	1755.67
		2580.34	1557.71
		2610.23	4476.15
		5603.15	1591.03
		4138.05	1009.4
		4361.98	4566.31
		3562.3	2010.96
		4898.53	1914.43
		4442.34	3188.92
		3065.44	1553.3
		2402.47	3392.27
		3465.77	2694.02
		3561.32	1762.53
		3798.97	916.3
		4091.5	1667.47
		5518.87	1805.65
		5551.21	3154.13
		4745.16	3489.29
		3658.83	1470
		4412.94	1843.38
		3757.32	1025.57
		5820.22	5959.87
		4057.69	2614.64
		6028.96	1954.12
		4684.89	1788.99
		2791.53	1749.79
		2797.41	2821.91
		623.28	1061.83
		5015.64	1151.99
		2719.01	2084.95
		2727.83	1025.57
		3822.49	2185.89
		7026.11	2097.2
		3538.78	1421.98
		4070.43	3198.72
		4525.64	1517.53
		4055.73	1286.74
		2691.08	2157.96
		3478.51	1645.91
		2886.59	1295.07
		2264.29	2609.25
		4261.53	3869.04
		3912.16	3347.68
		2941.96	1618.47
		3947.93	560.56
		2066.82	319.48
		7785.12	2035.46
		4470.27	3654.91
		4943.12	1639.54
		4361.98	804.09
		3469.69	4535.93
		2339.26	4544.26
		3671.57	2351.02
		4768.19	975.1
		4930.38	2255.96
		2745.47	1222.06
		679.14	2728.32
		4024.37	1523.41
		2275.56	690.9
		5557.58	1622.88
		3999.87	2161.88
		5709.97	2654.33
		3920	1970.78
		1649.83	2130.03
		5723.69	1830.15
		3484.88	1651.79
		3813.67	2471.56
		4120.41	1753.71
		7244.16	1621.41
		3756.34	1923.25
		2032.03	501.27
		3375.61	1188.74
		3870.02	1215.69
		3597.58	1316.14
		2981.16	2271.64
		2550.94	1412.18
		2171.68	3026.24
		3734.29	2195.2
		5544.84	1558.69
		4672.64	2468.13
		2888.55	905.52
		3958.71	2458.33
		6593.93	2945.39
		2996.84	1638.07
		6328.35	2133.46
		3769.08	772.73
		8197.7	2494.59
		3142.86	1864.94
		4313.47	2462.25
		3761.73	3322.2
		6593.93	2077.11
		6526.8	2699.41
		3286.43	611.03
		4591.3	1653.75
		4689.79	852.11
		5411.56	322.91
		3175.69	2758.7
		3305.54	1390.62
		2771.44	66.64
		3827.88	2645.51
		5551.7	2220.68
		3851.4	3075.73
		2251.55	2565.64
		2336.81	1903.65
		3884.23	3364.34
		2048.2	1780.17
		4509.96	1650.81
		2245.67	6520.43
		2218.72	1073.59
		2297.61	1561.14
		3089.94	2099.16
		3193.33	2523.5
		4699.59	2082.99
		4920.09	1577.31
		4966.15	2248.61
		2403.45	2906.19
		2688.63	3710.77
		34.79	1535.66
		3785.74	1999.2
		2993.41	1289.68
		2361.31	2331.42
		3502.03	928.55
		2637.67	1487.64
		2830.24	2469.11
		7911.54	1152.97
		6867.35	2223.13
		4443.32	1687.56
		4352.18	650.72
		3458.91	1275.96
		6557.67	2772.91
		547.82	1483.23
		3793.58	2132.97
		3571.61	5197.43
		2307.41	4680.97
		2244.2	2852.29
		4372.76	806.54
		5008.29	82.81
		3513.3	2119.25
		3474.1	2175.11
		4376.68	1341.13
		3111.5	1742.44
		2920.4	2320.64
		3275.16	1290.17
		5548.76	1869.84
		3952.83	1000.09
		2042.32	2486.75
		2408.35	1684.62
		2772.42	2143.75
		5070.03	2386.3
		1788.01	1838.97
		3051.23	2088.38
		2888.06	2019.29
		2610.23	1887.97
		2667.07	2741.55
		5522.79	1731.17
		3060.54	1265.18
		3373.16	2176.09
		5022.01	2162.37
		4952.43	4414.41
		2122.68	803.11
		3008.11	2074.66
		4070.43	3059.07
		3562.79	1995.28
		2840.53	1982.54
		1912.47	1884.54
		2513.21	1446.97
		2328.97	3068.38
		2455.39	3443.23
		3131.59	594.86
		4981.34	1344.07
		3206.07	1444.03
		3807.3	1661.59
		4996.53	1719.41
		3982.23	2934.61
		3635.8	1772.82
		4930.87	1490.58
		1379.35	1504.79
		3357.97	2330.44
		2739.1	1196.58
		4000.36	2694.02
		5433.12	2023.7
		1686.09	793.31
		1794.87	1226.96
		2446.08	2840.04
		2973.81	1559.67
		4812.29	1317.12
		5978.98	1007.44
		3782.31	2567.11
		2867.48	2849.35
		3506.93	1061.34
		6362.16	2442.16
		3424.12	753.13
		3890.11	2893.94
		6191.64	1656.2
		3660.79	1724.31
		2275.07	1812.51
		4403.63	3030.16
		3807.79	2551.43
		2011.94	1645.91
		3255.56	1037.82
		6435.17	1652.77
		8825.39	2639.14
		3771.53	1740.48
		3991.54	1423.94
		4041.03	2081.03
		3494.68	2513.21
		3318.28	1793.4
		2317.21	1597.4
		4183.13	2783.69
		3972.43	1062.81
		2519.58	1110.34
		5708.01	3893.54
		4629.03	2686.67
		3913.14	1736.07
		3005.17	2584.26
		5471.34	4568.76
		4518.29	3766.63
		4674.6	1428.84
		3721.06	2083.97
		4126.78	745.78
		3606.4	1828.68
		4235.56	2825.34
		5380.2	2566.62
		2403.45	1226.96
		5534.55	2490.67
		2380.91	1824.27
		6534.15	1591.03
		5458.11	1219.61
		5380.2	875.14
		6012.79	1640.03
		6121.08	1509.2
		5306.21	1401.4
		5226.83	2058
		2591.61	1020.67
		2733.22	2888.06
		3495.66	3666.18
		3619.63	2953.72
		4369.33	1901.69
		4238.5	1185.8
		4467.33	1186.78
		4310.04	2206.96
		2946.86	1415.61
		6230.35	1652.28
		4014.57	2248.61
		5867.75	1345.05
		1622.39	1004.5
		3313.87	5709.48
		2678.34	1674.33
		3283.49	2026.64
		3452.54	1189.72
		4056.71	1120.14
		2109.94	2946.86
		4125.31	2162.86
		3489.29	1617.49
		2915.5	2023.21
		2635.71	1000.58
		3167.85	4710.37
		2784.67	1452.85
		4431.07	1456.77
		5836.88	1784.09
		2138.36	2382.87
		2258.9	1675.31
		2900.31	857.5
		3417.75	1969.31
		3216.36	1495.48
		2363.27	1337.7
		6456.73	2319.17
		3159.03	3095.82
		3620.61	761.95
		3273.2	5142.55
		4837.28	2450.98
		3467.24	2278.01
		4045.93	2415.7
		4301.22	3555.44
		4595.22	1994.79
		4769.66	3230.57
		1800.26	582.12
		3453.52	1444.03
		4236.54	796.25
		3256.54	3189.9
		2169.23	2174.62
		2724.89	3366.3
		3016.93	2040.85
		2423.05	2804.76
		3408.44	984.9
		2438.24	3510.85
		4282.11	822.71
		4120.41	2229.99
		2793	1195.6
		6025.04	803.6
		3771.04	2978.22
		5252.31	839.86
		6164.69	2041.34
		3070.34	2125.13
		3565.24	3329.55
		2600.43	2110.92
		3813.18	1954.61
		4628.05	730.59
		5006.82	1924.72
		5158.23	2622.97
		3466.75	900.13
		3342.29	2371.6
		3874.43	1898.26
		4479.09	2938.53
		4466.84	1142.68
		3099.25	3224.69
		2442.16	2576.42
		3718.12	2146.2
		4324.74	1048.11
		3813.18	2769.48
		1700.3	2477.93
		4316.41	1296.54
		4077.29	1944.81
		2174.62	1863.96
		5076.4	2893.45
		6261.22	2663.15
		5815.32	1587.11
		3593.66	66.64
		5429.2	2228.52
		3972.43	3616.2
		2313.29	1791.93
		2970.38	623.77
		5051.41	1811.53
		3794.07	937.37
		3504.97	2274.09
		4398.24	1001.56
		4544.26	1048.6
		11213.7	1926.19
		3734.78	993.23
		3299.66	2365.72
		3069.85	1421.98
		5735.45	2431.38
		5116.58	1810.06
		5876.08	3229.1
		787.92	1138.27
		4776.03	1554.77
		2455.88	3381.49
		2481.85	2460.29
		4004.77	2351.51
		7421.05	4169.9
		3361.4	2203.53
		5318.46	2268.7
		4814.25	5708.99
		1853.18	2245.67
		5558.56	1707.65
		4308.57	1976.17
		5363.05	1454.81
		2542.61	870.73
		2289.77	979.02
		2388.26	708.54
		2978.22	1165.71
		3596.11	1245.58
		4751.04	1316.63
		3080.63	1634.64
		3117.38	3903.34
		4396.28	2451.47
		4339.44	1300.46
		1911	147
		3856.3	3398.15
		4257.12	3062.99
		4465.37	1755.18
		4447.24	1460.2
		3079.65	3405.99
		4743.2	954.03
		2737.14	901.6
		3689.21	1985.97
		144.06	1209.81
		3376.59	2722.93
		1211.77	1376.41
		3490.76	2349.55
		5048.47	867.79
		4853.94	1727.74
		3023.3	2940
		5818.75	1231.86
		2084.95	948.64
		2457.84	3743.11
		2451.47	3944.99
		3702.44	1565.06
		4081.21	1225.49
		2158.45	1079.96
		2901.78	1846.81
		5570.81	1342.6
		2948.82	1548.4
		3305.05	5920.67
		2647.47	3705.38
		2493.61	1470.49
		1360.73	1067.22
		8151.15	2082.99
		3188.43	1919.33
		4199.3	1038.8
		2840.53	1299.48
		3459.4	4357.08
		2952.74	1048.11
		4382.07	1818.88
		4311.51	4410
		8618.12	2324.56
		4319.84	2523.99
		2806.72	3091.41
		3631.88	2307.41
		2138.85	1971.76
		4020.94	1527.33
		4713.8	1429.33
		2379.93	2311.82
		4238.01	966.77
		2133.95	1721.37
		2584.75	1629.25
		2342.69	4076.8
		2543.1	2639.14
		3159.52	2601.9
		3412.85	1830.64
		2926.77	1927.66
		4816.7	2368.17
		3665.69	2253.51
		2282.42	1244.6
		2923.34	2624.93
		4761.82	2810.15
		3639.72	3400.11
		4487.42	2628.85
		4119.92	3723.02
		3844.54	2374.05
		5418.42	3707.34
		2880.22	434.63
		1931.58	1584.66
		4446.75	5340.51
		1758.12	1403.36
		4247.81	2537.71
		5153.82	4592.77
		5607.07	1052.03
		3183.53	3449.11
		5513.97	2415.21
		3465.77	1352.89
		3975.86	2275.56
		1828.19	2355.92
		711.97	51.45
		3722.04	2877.28
		3635.31	2195.2
		2737.14	3755.36
		1556.73	2969.4
		4988.69	1004.01
		2139.83	1555.26
		6085.31	2989
		2713.62	2317.21
		3156.58	1710.59
		3401.58	2838.57
		4955.86	3080.63
		6869.8	2329.46
		2436.28	2076.13
		3604.44	2340.24
		3625.51	2015.37
		5250.35	1891.4
		3093.86	2063.88
		5407.64	2364.25
		2882.67	648.27
		2365.72	1489.11
		3154.13	2254
		4651.57	3281.04
		2909.13	1352.89
		3704.89	2155.02
		4730.95	1228.43
		4016.04	2478.91
		5061.7	3853.85
		7283.85	1223.53
		3225.67	1276.94
		2995.86	2035.95
		4127.76	3000.27
		4121.39	2435.79
		1390.13	1671.88
		1533.21	2502.92
		5289.55	1930.6
		3255.07	2361.8
		2193.24	2088.87
		2965.97	1874.25
		3145.8	2184.91
		2376.01	2504.39
		3063.48	1578.29
		3769.57	2374.54
		2405.9	3470.67
		41.16	2753.31
		3271.24	2177.56
		4977.91	4711.84
		7585.2	1739.99
		3653.44	3678.92
		4411.96	1430.31
		4365.9	2426.48
		4339.93	1103.48
		5857.95	2012.43
		3242.82	2878.75
		3418.24	5346.39
		5340.02	3093.86
		500.29	1829.66
		4568.76	3405.5
		2130.52	1060.36
		3013.01	761.46
		5871.18	2485.77
		5316.99	1617
		4242.91	2983.12
		4916.66	3823.47
		1809.08	2142.77
		2156.49	2733.22
		1762.53	1440.6
		3643.64	1549.87
		3126.69	1860.04
		4186.07	2212.84
		3570.14	2710.68
		2671.48	1935.99
		2724.89	2045.26
		3750.95	70.56
		3811.22	3132.08
		4411.96	3293.29
		2738.61	1772.82
		1933.54	1385.72
		4079.25	3332.49
		2010.96	1150.52
		3421.67	1383.76
		3163.44	1176.98
		2516.15	2172.66
		2602.88	2056.53
		3735.27	1722.35
		3212.93	2425.01
		3913.63	2096.71
		8445.15	1326.43
		1900.22	3086.51
		5227.81	1760.57
		1709.61	1508.22
		3174.22	2500.96
		2477.93	6378.33
		3229.59	1841.91
		5436.55	2756.74
		3739.19	1274.49
		5412.54	3682.84
		2825.83	1096.13
		3596.6	1877.68
		2910.11	1812.51
		1407.28	1435.7
		5113.64	1563.1
		3643.15	1611.12
		4794.16	2662.17
		1812.02	280.28
		2792.51	2768.01
		3464.79	1632.19
		4423.23	3018.4
		5581.1	832.02
		3777.9	1929.13
		2601.41	3106.6
		2828.77	2385.32
		3577	1837.99
		2035.95	1332.31
		8127.14	1818.39
		4858.35	410.13
		4318.37	985.39
		3252.13	2267.72
		5851.58	2252.53
		4558.96	2290.26
		4512.41	4016.53
		2945.88	1829.66
		3485.86	934.92
		3971.45	1562.61
		3111.5	2508.8
		2505.37	1973.23
		2701.86	4230.17
		5211.64	2683.24
		2649.43	2547.51
		1838.97	1490.58
		2789.57	619.36
		3913.14	1261.75
		5107.27	2106.02
		5046.51	2865.52
		3792.6	1926.19
		1986.46	2639.63
		2938.04	2839.06
		256.76	1744.4
		2091.32	1693.44
		3420.2	1825.74
		2434.81	1786.54
		4295.83	2470.09
		4239.48	1499.89
		1268.12	2063.39
		3987.13	1241.17
		4669.7	1194.13
		3701.95	870.73
		4217.43	2167.27
		2226.07	1680.21
		5651.66	1824.27
		8256.99	1244.6
		6324.92	2598.47
		2784.67	2035.46
		3425.1	4645.2
		3247.72	3483.41
		1873.27	1883.07
		3432.94	2413.25
		2637.67	1715
		2547.02	1851.71
		4348.26	2988.51
		2219.21	1707.65
		3367.28	1727.25
		1592.01	913.36
		6018.18	1898.26
		3302.11	1584.66
		2975.28	1589.56
		3815.14	4973.01
		4877.46	1677.76
		1381.31	1630.23
		2139.83	2096.71
		2929.22	2118.76
		2933.14	2818.48
		3996.93	1050.56
		2409.82	1694.42
		6201.93	1745.38
		2729.79	733.53
		1737.05	6654.2
		3703.91	1634.64
		5376.28	1050.07
		1738.52	448.35
		2910.6	1907.57
		7115.29	1455.3
		2187.85	1266.16
		8561.77	1574.37
		4023.88	3748.5
		2728.81	3960.67
		3151.68	3046.33
		3752.91	1502.34
		5389.51	3030.16
		2949.31	1820.35
		4068.47	1274
		3324.65	801.15
		4963.21	3110.03
		1680.7	2993.41
		3020.85	1267.63
		2404.43	753.62
		3232.53	2913.54
		3863.16	1323
		3635.31	912.38
		3961.16	2429.91
		3110.03	3989.09
		3172.26	3014.97
		2764.58	2840.04
		3129.14	2971.36
		1602.3	1614.06
		2373.56	2591.12
		2248.61	1148.56
		5365.99	1571.43
		3381.98	2132.97
		2822.89	1802.71
		2930.69	1381.31
		4053.77	1778.7
		2783.69	1298.5
		2564.17	1038.31
		3516.73	2617.58
		5253.78	1367.1
		2806.23	1508.22
		3269.77	1440.11
		1738.03	1818.39
		3942.54	2465.19
		6214.67	2114.84
		2317.7	2828.77
		3917.55	4775.05
		3107.09	1647.38
		4976.44	4407.55
		3407.95	2060.45
		3545.64	1175.02
		1821.33	2768.99
		2786.14	1779.19
		3482.92	1876.21
		2874.34	1814.47
		3361.89	2051.14
		3654.42	1629.25
		2117.78	468.44
		3451.07	2347.59
		3377.57	834.96
		4006.73	132.79
		3041.92	1522.92
		3419.22	3505.46
		3635.8	1111.81
		5371.87	2089.36
		5060.23	1805.65
		2609.25	806.54
		3198.23	1231.37
		3606.4	1592.01
		2142.77	2020.27
		3543.19	2304.96
		4868.64	3146.78
		4317.39	1911.98
		5555.62	958.93
		4248.3	1283.8
		3042.41	3958.22
		3306.52	1292.62
		3806.32	1004.01
		2529.38	949.62
		2457.84	3289.86
		5356.19	2355.92
		1557.22	3017.91
		4205.67	1830.15
		2518.6	3434.9
		5162.15	1133.37
		4609.43	1175.02
		2224.11	2387.77
		2689.61	1975.68
		3210.48	2566.62
		3468.22	996.17
		2411.29	2535.26
		4494.77	2525.95
		3115.91	2026.15
		3991.05	1926.19
		5034.75	1805.16
		2703.33	3552.99
		3338.37	1718.92
		2127.58	1996.26
		3954.79	3013.5
		3600.03	3001.25
		2584.26	1604.26
		5512.5	1982.05
		3219.3	1305.85
		2993.41	2100.63
		3706.85	864.85
		1937.95	1018.22
		2180.5	3535.84
		3472.63	3030.65
		4747.61	2036.93
		7359.8	1879.15
		4980.36	4009.67
		4040.54	2119.74
		3524.08	2660.21
		1737.05	2328.48
		4108.16	2293.2
		2683.73	4563.37
		4073.37	1617.98
		3697.05	1617.49
		1807.61	1200.5
		51.94	969.71
		4179.21	1582.7
		3539.27	1817.9
		7041.79	2901.29
		3081.12	650.72
		3766.14	1653.26
		5547.29	1472.94
		4794.65	3202.15
		1131.41	1158.85
		2622.48	980.49
		7611.17	1068.69
		3065.44	3052.21
		2607.78	2509.29
		2175.11	1753.71
		2742.53	2607.78
		4740.26	1802.22
		2674.91	686.49
		4273.78	2174.62
		2467.15	3913.63
		4083.17	955.99
		3378.06	691.88
		3853.36	1810.06
		4620.21	2198.14
		5452.72	1685.11
		4098.36	1449.91
		2280.46	3121.3
		2301.04	2038.89
		2482.83	1175.51
		2940.98	1700.79
		2887.08	2809.17
		2817.99	2296.63
		3919.02	1088.29
		2256.45	1496.95
		2990.96	2280.46
		3455.97	3568.18
		2400.51	3851.4
		2511.25	1008.42
		3517.71	987.84
		4967.62	1059.38
		3797.99	4897.55
		4326.21	1555.26
		2349.06	1739.01
		4448.71	2011.94
		2577.4	4420.78
		3377.08	1236.76
		4192.93	2730.28
		3247.72	1958.04
		4370.8	1445.5
		3165.89	1313.2
		2811.62	1759.59
		2914.03	2015.37
		3014.97	2710.19
		4844.14	2076.62
		4415.88	1277.43
		3216.85	2959.11
		3339.35	2022.72
		5681.06	1729.21
		3405.01	3380.51
		4924.99	2252.04
		2556.33	4033.68
		2626.89	3908.73
		4909.8	1525.37
		2377.48	1041.25
		1527.33	1659.14
		3509.87	1138.76
		4243.89	1884.54
		3006.15	2605.82
		1766.94	3134.53
		3063.48	2191.28
		2906.68	1405.81
		6282.29	1452.36
		4913.23	1571.43
		3575.53	1094.66
		2765.07	3031.63
		5938.8	1324.47
		5544.35	4372.27
		5270.93	2158.45
		3333.47	2118.27
		3518.2	1466.57
		3232.04	2285.36
		3978.8	2772.91
		5286.61	1387.68
		5538.47	1234.8
		3379.53	2209.41
		3160.5	1904.14
		3386.39	2344.16
		1949.22	1835.05
		3955.77	3025.75
		3757.81	1717.94
		3924.41	2103.08
		2083.97	1972.74
		4309.55	802.13
		2861.6	2449.02
		5245.45	1969.31
		1447.46	1501.36
		1377.88	1058.4
		4913.72	964.81
		4836.3	3176.18
		2897.86	3414.32
		4754.96	1075.06
		2409.82	1363.67
		63.21	1447.46
		2301.53	1166.2
		5279.75	4142.95
		2987.53	2746.94
		5509.56	2657.27
		5082.77	1151.99
		1682.17	2052.61
		2036.93	2450
		4532.01	2084.46
		2508.8	2170.7
		2982.14	2029.09
		3603.95	5359.13
		2628.85	1534.19
		4699.59	1965.39
		2771.44	2905.21
		3809.75	2641.59
		2505.86	1617.49
		3907.75	1114.75
		4505.55	1194.13
		3945.97	1624.35
		2423.54	2513.7
		1821.33	2689.61
		5448.8	1406.3
		3118.85	1778.7
		3562.3	779.1
		4557	2410.31
		4044.95	1244.11
		3958.22	2809.17
		4043.97	2242.24
		4337.97	1799.77
		5335.12	1513.61
		5488.49	1761.06
		2855.23	1360.73
		2735.67	1127.98
		3378.55	1364.65
		3414.32	2069.76
		2198.63	902.58
		2621.99	2799.37
		4494.77	1505.28
		2524.48	2936.57
		2291.24	2073.19
		2444.12	5143.53
		3155.6	1844.85
		4128.25	1035.86
		5234.67	1782.62
		1622.88	3380.02
		2146.2	2668.54
		4116.98	1853.18
		5157.74	2439.22
		3157.07	2209.41
		2843.47	1053.99
		3121.3	2683.73
		3367.28	2667.56
		1624.35	1067.22
		4769.17	1527.33
		4124.82	1668.94
		2740.08	1888.95
		3132.57	2694.02
		5102.37	1234.31
		1638.56	1402.38
		2394.14	1801.73
		4959.29	2215.78
		4075.82	1573.39
		3826.9	1877.68
		3884.23	1188.74
		4965.17	1955.59
		2228.03	2560.25
		4731.93	4532.01
		2485.28	290.57
		3018.89	3283.98
		670.32	1300.95
		4019.96	2062.9
		2597.98	1811.53
		2949.31	1004.01
		5022.99	2083.97
		5025.44	2083.48
		3093.37	2084.46
		3243.31	1897.28
		6018.67	1680.21
		4300.24	1662.57
		4315.92	2823.38
		2929.22	2564.17
		2192.75	1200.01
		3648.05	1805.16
		3572.1	1776.74
		5069.05	727.65
		2636.69	1322.51
		2346.61	1970.78
		3319.75	1280.86
		3644.62	1451.38
		6343.54	1100.05
		2623.46	2117.78
		4450.67	2241.26
		5050.92	1385.72
		5297.39	1446.48
		3678.92	1911.49
		2307.41	2794.96
		4101.3	1744.4
		2111.9	912.87
		3192.35	3127.67
		5024.95	1860.04
		3079.65	1598.87
		3558.38	2252.04
		4751.04	1667.47
		2896.39	2363.27
		2552.9	1971.27
		5471.34	3153.64
		6535.13	1393.56
		2558.78	864.85
		5359.62	1004.99
		3753.89	3315.83
		4783.87	1493.52
		2526.44	1501.36
		2179.52	2859.15
		5039.16	1817.9
		2930.2	1347.5
		4082.19	1974.21
		2317.21	1433.25
		4989.67	2897.86
		5031.32	1996.26
		4771.13	1826.23
		4729.48	1952.16
		3468.71	2503.9
		2526.93	1976.17
		2704.8	1692.46
		3767.61	2567.11
		4100.32	1402.38
		2964.5	2557.8
		3211.95	1562.12
		2298.59	2318.68
		2565.15	1316.14
		2572.99	370.93
		2462.74	2204.51
		4155.2	3355.52
		1715.49	2338.77
		5414.99	1238.23
		4058.67	1311.24
		4077.78	1571.92
		4734.38	1823.78
		2291.73	2954.21
		5495.84	3322.2
		8017.38	3888.15
		3666.67	2010.96
		3288.39	918.75
		3008.6	2354.94
		3361.4	655.13
		2294.67	3633.84
		1668.45	2082.5
		5221.93	4253.69
		3461.36	1748.81
		2291.24	3187.94
		3319.26	1980.58
		4172.35	2914.52
		2860.62	1242.15
		2518.11	1423.45
		3207.54	2830.73
		5123.93	2779.28
		2426.97	1567.51
		4757.41	2851.8
		3773.49	1650.32
		2454.41	3134.04
		2275.56	2044.28
		2270.66	1421
		2009	1270.08
		3024.28	2898.84
		2351.51	1320.06
		2052.12	1676.78
		3128.16	4566.8
		5425.28	1005.48
		3027.71	2652.37
		4365.9	424.34
		3612.28	2862.58
		5212.62	2191.28
		4249.77	2191.77
		4053.77	2212.35
		992.74	3250.66
		4839.73	5655.58
		1477.35	1709.12
		4434.5	3288.39
		2543.59	5747.21
		3359.93	552.72
		6789.93	2006.55
		2933.14	1918.35
		5818.75	3752.91
		2622.48	3096.8
		3575.53	1460.2
		3093.37	2753.31
		2694.51	1044.68
		3296.72	820.75
		3867.08	3497.62
		2739.59	3671.08
		4791.22	2508.8
		3054.66	1251.46
		4489.38	2739.1
		4994.57	2129.05
		6862.94	1422.96
		7255.43	1237.74
		3214.4	78.4
		4307.59	2572.99
		5312.58	1632.68
		1129.94	975.59
		465.01	1040.27
		3954.79	1935.5
		3383.94	3220.77
		3132.08	2518.6
		4539.36	1212.75
		2994.39	3100.23
		4000.85	1344.07
		4637.36	1831.62
		3229.59	1253.91
		3050.74	271.95
		3667.16	2161.88
		2904.23	1427.86
		3317.3	5732.02
		1968.82	2361.31
		2089.36	1315.65
		3858.26	3080.14
		3493.21	1279.39
		2253.02	1007.44
		2876.3	2105.53
		5412.54	471.38
		3590.23	2560.25
		2873.85	1151.5
		3601.5	1211.77
		5310.13	925.61
		3403.54	737.45
		2780.26	1399.93
		5502.7	3725.47
		2428.44	2100.63
		5139.12	2598.96
		3750.46	3741.15
		5041.12	1605.73
		3570.14	2526.93
		2565.64	2683.24
		3497.62	1484.21
		3450.09	2491.16
		5651.66	1523.9
		3836.21	1475.88
		3901.38	1512.63
		3153.64	2185.89
		3979.78	2403.45
		2877.77	907.48
		2092.3	1528.8
		4089.05	1986.95
		4459.98	1842.89
		3115.42	665.42
		2530.85	1723.33
		3754.87	3462.83
		2309.37	1606.71
		5441.45	1876.7
		4992.61	3204.6
		2646	1964.41
		4355.12	4540.34
		5550.23	1720.88
		3705.87	3186.96
		2402.96	3641.68
		3147.76	902.58
		6794.34	1890.42
		2199.61	1081.92
		1592.01	1556.73
		2097.69	2193.73
		5190.08	2299.57
		3350.62	1280.37
		2253.02	3303.58
		5907.93	2371.11
		4131.19	1317.12
		3415.3	1298.5
		3868.06	1175.51
		2818.48	3025.75
		2978.71	1421
		2733.22	905.03
		2709.21	1494.01
		3639.72	797.23
		4460.96	4071.9
		2931.67	1152.48
		3006.15	2760.66
		3136.98	1747.34
		1986.95	2523.99
		2496.06	2016.84
		6894.79	1499.89
		2989	2854.74
		4909.8	1522.92
		4938.22	1824.27
		2890.02	1505.28
		2977.73	2794.96
		2722.44	2851.8
		5491.92	2168.25
		6459.18	2120.23
		2063.88	1541.54
		3985.66	3214.89
		4254.18	1723.33
		7680.75	1081.92
		161.7	3403.05
		2579.85	1366.12
		3566.22	1212.26
		2492.63	1590.05
		2832.2	2218.23
		4376.68	3437.35
		3669.12	1140.72
		6333.74	1973.72
		2851.31	7474.46
		5429.69	1122.1
		3355.03	1702.26
		5522.79	2820.93
		3769.57	2624.93
		1426.39	3143.35
		3988.6	1126.02
		5218.5	3051.72
		2706.27	2070.25
		2490.18	2339.75
		8417.71	2098.18
		3732.33	2333.87
		4251.73	1938.44
		3023.79	1100.05
		3862.18	1829.66
		3495.66	958.93
		7036.4	1968.82
		3858.75	2010.47
		2671.48	1176.98
		4227.23	2310.35
		2563.19	1478.33
		4133.64	1401.4
		2060.94	1885.52
		2597.98	2674.91
		3716.65	1462.65
		2587.69	3172.75
		2119.25	3413.83
		2578.38	1609.16
		4692.24	2356.41
		4047.89	1783.11
		3431.47	676.69
		2997.33	64.68
		3971.94	376.32
		2819.46	2343.67
		2803.29	1372.49
		2381.4	1901.69
		2572.99	442.47
		3733.31	1266.16
		4092.97	1896.79
		3688.72	1436.68
		1031.94	1412.67
		3735.76	1684.13
		4548.18	1597.4
		4655	1265.67
		1673.84	1532.23
		2825.34	1181.39
		5542.39	2271.15
		4248.3	1462.16
		3237.92	1368.57
		3290.84	906.5
		5136.67	1629.25
		2314.76	1592.5
		4337.97	941.29
		4456.55	2650.9
		2833.67	3013.99
		3640.21	1504.79
		1985.97	1548.89
		2641.1	2582.3
		3732.33	1667.96
		3156.58	2201.57
		2720.97	974.12
		2504.88	1708.63
		2281.93	1105.93
		3994.97	772.24
		3079.16	1942.85
		2916.48	985.88
		3344.74	2034.48
		2796.43	1079.47
		2476.46	2944.9
		7977.2	1375.43
		4581.5	2166.29
		6004.46	1861.02
		2868.46	2754.29
		2936.57	1245.58
		2454.9	1048.6
		3286.43	1668.45
		2956.17	2145.71
		2292.71	2020.76
		3593.66	1314.67
		3556.91	3037.02
		4272.8	1048.11
		2814.56	1267.63
		3325.14	3312.89
		3154.62	2763.6
		4072.39	1478.82
		4255.16	4603.06
		3304.56	2385.81
		2101.61	2173.64
		3650.01	2285.36
		1715	2079.07
		6765.43	1476.37
		2102.59	2023.21
		5471.34	2626.89
		2551.92	2904.72
		3773	1499.4
		1467.55	778.61
		3834.74	2872.87
		2190.3	4116.49
		5753.58	1956.57
		3698.03	2992.92
		4795.14	1744.89
		4899.02	2272.62
		3608.36	2516.64
		4980.85	1544.97
		2279.48	1804.18
		3196.76	1151.5
		5189.1	2206.96
		2645.51	1837.01
		5317.48	2926.28
		4193.42	2285.85
		3550.05	896.21
		4000.85	1887.97
		3060.05	1622.88
		6781.6	2905.21
		2504.88	2242.73
		2805.74	1780.17
		2092.3	2049.67
		3264.38	2865.03
		5112.66	1991.85
		3437.84	1582.21
		2912.56	1513.61
		1863.47	1888.95
		5190.57	1028.02
		4067.98	2514.19
		3556.42	2472.05
		5226.83	1215.2
		9424.17	2063.88
		4444.79	1285.76
		6799.73	2533.3
		3058.09	1898.75
		3028.2	1869.84
		1888.46	5862.85
		2650.41	1595.44
		3977.82	1712.06
		2556.82	1671.88
		3344.25	1453.34
		2514.68	2367.19
		3301.62	1552.32
		5507.6	2396.1
		4967.62	1581.23
		4661.86	2734.69
		4087.09	3029.18
		4452.14	2421.09
		3546.13	1269.59
		4822.58	138.18
		3311.42	6165.67
		1549.38	1234.8
		3367.77	2381.89
		5335.61	2976.26
		2781.73	2162.86
		257.25	1213.24
		3019.38	2262.82
		3029.18	2465.68
		3061.03	1604.26
		5318.46	1200.99
		5603.15	1367.59
		2125.62	2415.21
		2565.15	2370.13
		3806.81	2717.54
		1877.68	3633.84
		4921.07	2516.64
		1615.53	2789.08
		5120.99	1085.84
		5686.94	2072.7
		6288.66	2280.95
		4019.47	4268.39
		4465.86	1344.07
		6246.52	611.52
		1911.49	2789.08
		2839.55	1753.71
		4824.54	1446.48
		2846.41	1431.29
		2484.79	1306.83
		3339.84	836.92
		3113.95	608.09
		2428.93	1619.45
		3464.3	1439.13
		3449.6	3719.1
		2689.61	1167.18
		2500.47	1840.44
		4380.6	2800.35
		6070.61	2137.87
		3410.4	1346.03
		4436.95	1789.97
		2542.61	2586.71
		2259.39	1427.86
		3213.91	4976.93
		4895.1	1306.34
		3759.28	2782.71
		3516.24	1879.64
		4081.7	1476.86
		2484.3	1589.56
		4575.13	2016.35
		6306.3	2082.01
		4399.22	2246.65
		3178.14	2418.15
		4556.02	1256.36
		4094.93	3495.66
		4693.22	1466.57
		3621.1	1133.37
		2201.57	2845.43
		3873.94	4524.17
		3477.53	1863.47
		2414.23	2601.41
		2933.14	707.07
		3636.78	33.32
		3879.82	2182.95
		1748.81	5087.18
		4875.5	1638.07
		3753.4	3112.97
		4738.79	2199.12
		5308.17	700.7
		5147.94	1058.4
		3329.55	2331.42
		3324.16	3695.09
		4183.62	1971.76
		3563.77	3315.34
		5929	2554.37
		4729.97	1642.97
		4772.11	2385.32
		4963.21	1735.58
		2141.79	1361.22
		3600.03	1119.65
		4253.2	1910.51
		2279.48	3601.99
		2495.08	4869.62
		4996.04	2349.55
		2512.23	2222.15
		5287.59	2556.82
		4233.6	2382.87
		5909.4	1200.99
		3991.05	1580.25
		3278.59	2220.19
		4858.84	2253.51
		4562.88	2716.56
		19.11	1910.51
		2749.39	1978.13
		3389.82	1572.41
		3943.52	1125.04
		3642.17	1133.37
		5176.85	1481.76
		5511.52	1260.77
		2987.04	1124.55
		5444.39	2089.36
		2396.59	1153.95
		3096.31	2003.12
		2763.11	1933.54
		5554.15	1559.67
		2549.47	1724.8
		3683.82	1122.1
		3691.66	2759.19
		4832.38	2205
		7940.45	2905.21
		3724	3158.54
		2578.87	1681.19
		3418.73	1632.68
		2598.47	1846.81
		4713.31	1668.94
		5502.7	2827.3
		4006.73	2874.34
		2167.76	4839.73
		2159.43	4395.79
		4227.72	1490.09
		2150.61	217.56
		5130.3	1334.76
		2474.01	2748.41
		4403.14	1872.29
		3092.88	960.89
		7436.73	1246.56
		3243.8	1786.54
		2530.36	2516.15
		5692.82	1073.1
		5425.77	2914.03
		6260.24	1789.48
		3596.6	2522.03
		5674.2	2702.35
		3332.49	1869.35
		3355.52	2180.99
		565.95	1390.13
		5745.74	1165.22
		4201.26	2689.61
		2744	3615.71
		4356.59	2143.75
		4726.54	2678.34
		3029.67	1613.08
		3181.08	501.27
		5680.08	1135.82
		4263.98	3290.35
		2757.23	2236.85
		3195.29	1896.79
		2143.26	1950.2
		2696.47	2246.65
		3734.29	2174.62
		6001.52	5223.89
		4728.01	1643.95
		2624.93	331.24
		3480.96	1032.43
		3331.51	1001.07
		3655.89	1096.13
		2712.15	719.32
		1266.16	1708.63
		2733.22	4225.27
		2564.66	1219.61
		1943.34	2601.9
		4303.18	1249.99
		2590.63	3171.77
		2734.2	3318.28
		4652.06	1913.94
		4163.04	2415.7
		2608.76	2450.98
		1998.71	1604.26
		3952.34	2315.74
		5080.32	1771.84
		2011.45	2617.58
		4297.79	1259.79
		3213.42	3901.38
		3536.33	2862.58
		3601.5	2288.3
		2958.13	1644.93
		3394.72	1745.87
		3097.78	1226.96
		1563.1	982.94
		2966.46	971.18
		2779.28	1909.04
		2519.09	4390.4
		3508.89	1926.19
		1852.69	1781.64
		3628.45	380.73
		3713.71	949.62
		2633.26	2998.8
		3099.25	2094.75
		5699.68	2427.95
		5582.08	1403.36
		3666.18	1833.09
		4705.96	3334.45
		3011.54	2147.67
		4952.92	1356.81
		4885.79	2156
		3463.32	3790.15
		5410.09	1439.62
		5626.67	2297.12
		2532.32	6355.79
		3211.95	939.33
		3981.25	1706.18
		5545.33	3795.05
		3422.16	2884.63
		4914.7	1662.08
		2898.35	2939.51
		3753.89	1081.92
		3215.38	1620.43
		4071.9	4208.12
		90.65	1997.73
		6384.21	2072.21
		3976.35	2096.22
		3402.07	1428.35
		6592.46	2803.78
		2691.57	4682.44
		3523.59	2215.78
		2798.39	1475.88
		2663.64	2881.2
		5800.62	1256.36
		4062.1	1427.86
		3917.55	1198.05
		3817.59	5029.85
		4004.28	2909.62
		3005.66	1612.59
		1543.5	3127.67
		3630.41	1331.33
		3760.75	2243.71
		4981.34	1514.1
		2031.54	2373.56
		1933.05	1023.12
		2947.84	1168.65
		3234.98	90.16
		5170.97	2063.88
		4403.14	1844.36
		3446.66	3715.67
		3526.04	2203.04
		4706.94	2307.9
		2440.69	1886.99
		3458.91	1160.81
		2354.94	5119.03
		3463.81	1373.96
		5330.71	1687.07
		2005.57	1764.49
		3966.55	2191.77
		4966.15	1358.77
		4600.12	1491.56
		3522.61	1675.31
		2721.46	1402.87
		4767.21	2376.5
		2465.19	1459.71
		4048.38	2904.72
		5626.18	2791.53
		4551.12	2986.55
		4643.24	884.94
		4778.48	1041.25
		6105.89	1046.15
		3512.81	1195.6
		4178.72	2222.15
		3733.8	2712.64
		2024.19	1084.86
		3033.1	2444.61
		4853.94	2455.39
		1635.13	1375.43
		3668.14	2908.15
		2049.67	789.88
		3366.79	566.44
		4413.43	1554.28
		3198.23	279.3
		2924.32	1144.64
		3780.35	3724
		3082.1	1165.22
		4532.99	2051.14
		2429.91	1325.94
		3127.18	1427.86
		1912.96	1984.99
		3199.21	828.1
		2884.14	1704.22
		2699.41	2120.23
		4494.28	2196.67
		7162.33	985.39
		3720.57	1819.37
		4231.15	3260.46
		2499.49	1987.93
		10221.4	930.02
		5127.36	1855.63
		4645.2	3370.71
		4907.84	2217.74
		5350.31	2590.14
		4742.22	1625.82
		4919.6	1929.13
		4129.72	3976.35
		3072.3	3087.49
		5943.7	2374.54
		3076.71	2814.07
		2319.17	1293.11
		4751.04	4127.76
		4272.31	3353.56
		2617.09	1669.92
		3316.81	6163.71
		4332.58	1309.77
		3562.79	1661.1
		2180.99	710.01
		2264.78	1872.78
		4530.05	1508.22
		5891.27	4272.8
		3159.03	1944.32
		1417.08	6413.12
		4228.7	2816.52
		7861.56	1529.78
		6169.1	7101.08
		3758.3	3094.35
		4171.86	1504.79
		4396.28	762.93
		3140.9	906.5
		3283	1181.88
		3449.11	2287.81
		6296.01	952.07
		2169.72	1961.96
		4060.63	2008.02
		2494.59	2216.27
		5362.56	1526.35
		5054.35	2125.62
		2620.52	1149.54
		4788.28	1914.43
		1989.89	4444.3
		4995.06	1096.62
		3524.08	1687.07
		6231.82	881.02
		2790.06	1029
		2726.85	1570.45
		3312.4	1023.12
		2355.92	3425.59
		3040.94	2041.34
		5121.48	1343.09
		2420.11	1119.65
		3883.74	3032.61
		2457.84	2080.05
		5528.67	1411.2
		3941.56	1823.29
		4722.13	2596.02
		2538.69	1162.77
		4150.79	2174.13
		3216.36	1221.57
		2977.73	2081.03
		5624.71	4872.07
		2064.86	1642.48
		5136.18	1078
		3381.98	727.16
		2481.36	736.96
		4113.55	1533.21
		4072.39	1780.66
		3945.97	4247.81
		6068.16	2356.41
		7490.14	3050.74
		2767.52	3177.65
		1242.64	3724
		3219.3	2446.08
		3147.76	1773.31
		6827.66	1543.5
		2742.53	2099.65
		2561.23	1579.76
		3491.74	1853.67
		5805.03	2102.59
		3894.52	1937.95
		4070.92	1701.28
		3581.9	2519.09
		3050.74	1972.74
		2604.35	2401.98
		5039.16	1940.89
		3316.32	1304.87
		4676.07	899.15
		3624.04	1623.37
		2788.59	1074.08
		3568.67	739.9
		3962.14	3475.08
		5490.94	3023.79
		3644.62	1582.21
		2551.92	1870.33
		2306.92	1825.74
		2438.73	2467.15
		4665.78	2717.05
		4003.3	3136.98
		5049.45	1200.5
		6405.77	2368.66
		433.16	1410.71
		3385.9	2212.84
		4270.35	2265.27
		5097.47	729.61
		3884.23	679.14
		2205.49	115.15
		3471.16	1271.06
		4143.93	1833.58
		2342.2	1543.99
		5675.67	1900.71
		4344.83	2836.12
		1585.15	3108.07
		1511.16	4691.26
		4101.79	1794.38
		2100.14	1061.83
		1900.22	1074.57
		4566.8	2477.93
		5428.22	2935.59
		3340.82	2637.67
		8715.63	1630.72
		2951.76	2194.22
		4233.11	901.6
		5433.61	1342.6
		3844.54	1920.8
		6970.74	2555.35
		3993.5	2199.61
		3526.04	3036.53
		3088.96	3138.45
		4328.66	1840.44
		3527.02	3116.4
		5603.64	490.98
		8375.08	1265.18
		1527.33	1055.46
		6178.41	1022.63
		4631.97	1440.6
		4975.46	1133.37
		2726.85	1637.09
		3765.65	2537.71
		4334.05	1802.22
		2587.69	4424.21
		3332.49	889.84
		1864.45	2523.5
		5145.49	2004.59
		7589.12	1176.98
		2527.91	3239.88
		6084.33	841.33
		3693.13	2853.76
		3843.07	1565.55
		6354.81	1339.17
		2721.46	799.19
		2596.02	691.88
		2464.7	1584.17
		2856.21	3495.66
		882.98	1926.19
		5365.5	1704.22
		3075.73	2982.14
		2657.27	1619.94
		2131.5	1701.28
		3729.39	2135.42
		2227.54	2313.78
		5016.62	2105.53
		5904.5	2316.72
		3701.95	2929.22
		2386.3	1592.99
		2943.43	2146.69
		4684.4	1093.19
		4843.16	837.41
		3721.55	1373.96
		3151.19	2466.17
		3047.31	846.72
		3690.19	1640.03
		2790.55	1888.46
		2687.65	1654.24
		2810.15	2539.67
		2571.52	1724.31
		3649.03	2960.09
		4601.1	2000.18
		2787.12	867.3
		4307.1	2264.78
		4087.58	1297.03
		2747.92	2948.82
		3344.25	2941.47
		2822.4	2539.18
		4002.32	2287.81
		4753	2244.69
		5035.24	2222.64
		3659.81	2252.04
		5050.92	1769.88
		4725.56	955.99
		4079.25	940.8
		3200.68	1690.99
		2697.94	2386.79
		2524.48	530.67
		4478.11	978.04
		6024.55	797.23
		5570.81	1258.81
		4209.59	1267.63
		2828.77	1844.36
		3186.47	2842.98
		63.21	1674.33
		4251.24	2428.93
		3038	1078.98
		1810.55	1118.18
		6483.19	1163.26
		8038.94	1068.2
		48.02	1573.88
		2874.34	1509.69
		3482.92	1511.65
		3316.32	1658.65
		2025.17	1270.57
		5334.14	1589.56
		5745.25	1213.24
		3819.06	3132.57
		3899.91	2101.12
		5860.89	1616.51
		1715.98	1171.59
		2516.15	2822.89
		4927.93	3458.42
		4599.63	2145.22
		2328.48	595.35
		3632.86	374.85
		4049.85	2437.75
		2620.52	1502.83
		3363.85	2603.37
		5186.16	77.42
		3143.84	1089.27
		5131.28	915.32
		3978.31	1012.34
		2883.65	895.23
		2649.43	1217.65
		2437.75	1123.08
		2249.59	2365.72
		4063.08	3111.01
		5662.93	2340.73
		2502.43	1061.83
		2774.38	1542.03
		6395.97	1074.08
		5175.38	1201.48
		2687.65	1343.09
		2982.14	1936.97
		4599.63	1406.79
		3560.83	1918.35
		4576.11	3083.57
		3247.72	622.79
		2066.82	2537.71
		3320.24	1452.85
		3968.02	1381.8
		2384.83	3591.7
		4249.28	2197.65
		3011.05	2249.59
		7079.52	1530.27
		3319.75	1975.19
		2820.44	2092.3
		3852.87	1548.4
		1758.12	1074.57
		5137.16	5124.91
		2751.35	1252.93
		5065.62	2123.17
		2740.57	1673.84
		3696.56	1620.92
		3493.7	2253.02
		2548	1469.02
		3753.4	5053.86
		2849.84	3895.5
		5037.2	1671.39
		4332.09	4653.53
		3385.41	1318.1
		3239.88	2648.94
		3137.47	1116.71
		1743.91	1255.87
		4580.03	3465.77
		2599.45	2053.59
		4156.18	5220.95
		4414.41	1451.38
		3709.3	2221.17
		2375.03	3112.97
		3122.28	3000.76
		5764.36	973.63
		3807.3	1664.53
		2099.16	758.03
		5617.36	2380.91
		3690.19	2416.68
		1764	1811.53
		2800.84	1439.13
		3727.43	2234.89
		3297.21	1961.47
		2175.6	1930.11
		2946.37	1711.57
		2621.5	2796.43
		1981.56	2486.26
		4339.44	1504.79
		4811.8	2154.04
		4335.52	968.73
		7306.88	1787.52
		2900.8	1607.2
		2493.12	1814.96
		5216.54	2685.69
		4948.51	1453.83
		4347.28	2648.45
		3093.37	1416.1
		3327.1	1198.05
		4360.02	2248.61
		1749.79	1406.3
		3500.56	2134.44
		6033.37	3253.6
		5853.54	1892.38
		1779.19	2104.55
		5028.87	933.94
		3560.34	2713.62
		2400.02	1314.18
		2396.59	741.37
		2635.71	2382.87
		2849.84	1809.57
		2175.11	2669.03
		5535.04	1536.64
		3645.6	2107.49
		3774.96	1664.04
		2911.09	1541.54
		2689.61	2937.55
		2734.69	1261.26
		6469.96	1136.8
		6225.45	2004.59
		2658.74	1289.19
		4079.25	221.97
		1734.11	1518.02
		4621.68	2762.62
		3222.24	1566.04
		4513.88	2376.99
		2986.55	773.71
		6714.47	2199.61
		3129.63	1743.42
		5526.22	1242.64
		3526.04	3563.77
		5609.03	1276.45
		3923.92	1167.18
		3124.73	2603.86
		3845.03	1819.37
		3675	2154.04
		3401.58	1070.65
		3682.35	3210.48
		3152.17	3393.74
		3974.88	2655.8
		5915.77	2996.84
		3190.88	1433.74
		3759.77	1463.63
		2446.57	1211.77
		2618.56	3393.25
		2425.99	3973.41
		5043.57	3056.62
		2141.3	2606.31
		2878.75	1385.23
		2336.81	1071.14
		3262.42	2206.96
		2384.83	3085.04
		3923.43	1781.15
		4172.84	3866.1
		6463.59	599.76
		4901.47	3370.71
		3394.72	2806.72
		4653.04	2005.08
		3959.2	1926.19
		4125.31	4212.04
		4448.22	2784.67
		3607.38	1805.65
		6661.06	2719.01
		6109.81	2713.62
		4956.84	1726.76
		2317.21	3458.91
		3131.59	928.06
		3646.09	2700.39
		5001.92	4050.83
		2812.6	1669.92
		3888.15	2912.07
		2506.35	1770.86
		3089.94	3601.99
		3639.72	2191.77
		3775.45	1373.96
		1785.07	2681.28
		455.7	3421.18
		1865.43	1735.58
		4297.3	2205.49
		2302.51	2557.8
		2124.15	1637.58
		7666.54	2649.43
		3231.55	2200.59
		2715.58	1162.28
		2941.47	2811.13
		2815.54	5076.4
		3462.83	1788.01
		2201.57	2214.31
		3310.93	2705.78
		2488.71	141.61
		3832.29	1150.03
		3098.27	1737.54
		4438.91	3863.65
		5473.3	1032.43
		2904.72	4982.81
		2761.64	2748.41
		4357.08	2126.11
		3299.17	2379.44
		3859.73	2429.91
		5443.9	978.53
		8409.38	3660.79
		3389.33	923.65
		2301.04	1326.92
		3985.66	890.82
		2690.59	4335.03
		3854.83	1053.5
		3126.2	2903.74
		2693.04	1293.6
		2986.55	1666.98
		2872.38	2425.5
		5870.2	1314.67
		3873.94	1043.21
		4618.74	2134.93
		2137.87	2633.75
		5928.51	2284.38
		6165.67	2055.06
		2217.74	3930.29
		2915.5	1411.2
		2281.44	1654.24
		2976.26	2537.22
		3426.57	3083.08
		4026.82	1102.01
		3851.4	4123.35
		4823.07	1437.17
		6655.67	1661.1
		3583.37	1882.09
		5641.86	2511.25
		2077.6	1875.23
		3718.61	1278.41
		4602.08	1676.78
		2373.56	2270.66
		3299.17	2564.66
		2823.38	3833.27
[truncated: 7,204 more rows]

[truncated: 13 more sheets: Fig3e, Fig3f, Fig4b, Fig4c, S5 and S6, Fig5b, Fig5c, Fig5d, FigS1, FigS3, FigS4, FigS7-8, FigS11, Lenti Transfection Sequences]
